# Supplementary material for: Autophagy-mediated metabolic effects of aspirin
Source: Cell Death Discov. 2020 Nov 24;6:129. doi: 10.1038/s41420-020-00365-0 (PMC7687910; doi:10.1038/s41420-020-00365-0)
Supplement: Supplementary file 5 — Table S1 [file 41420_2020_365_MOESM5_ESM.xls]

## Sheet: Plasma
	Order	Strv.FC	Strv.pvalue	Aspr.FC	Aspr.pvalue
Uridine@1.504-n	NA	-0.21	0.0419961	-0.18	0.0816481
C10H17N3O6@1.174-n	141	-0.54	0.00688771	0.15	0.414149
C9H14N2O12P2@0.904-n	124	0.38	3.72086e-05	0.25	0.00337287
C3H6O3@1.326-n	NA	0.14	0.256803	-0.19	0.121944
3-hydroxybutyric acid@1.645-n	26	-0.16	0.440777	-0.55	0.0107798
Succinic acid@1.673-n	27	-0.31	0.140147	-0.25	0.236216
Threonine@1.028-n	NA	0.08	0.621786	0.24	0.130175
Taurine@1.055-n	NA	0.01	0.963245	-0.39	0.0502317
C5H7NO3@1.614-n	108	-0.16	0.249657	-0.42	0.00326172
Malic acid@1.204-n	NA	-1.04	0.031014	-1.02	0.0343498
C4H8O5/C5H4N4O@1.127-n	NA	-0.35	0.0169287	-0.1	0.471319
Glutamine@1.053-n	122	0.21	0.187481	0.04	0.821813
C4H6N4O3@1.136-n	NA	-0.01	0.960143	-0.31	0.0154359
C5H11NO3S@1.07-n	154	0.55	0.215856	1.17	0.0111231
Phenylalanine@1.972-n	91	0.25	0.0158973	-0.07	0.478922
Uric acid@1.922-n	8	-1.03	2.76e-05	-0.75	0.00133101
C6H13N3O3@1.074-n	NA	0.18	0.153866	0.13	0.287444
Hexose@1.019-n	NA	-0.2	0.117023	-0.12	0.326801
Tyrosine@1.593-n	100	-0.12	0.369119	-0.28	0.0497999
C6H8O7@1.571-n	31	-0.58	0.0316908	-1.01	0.000391499
Citric acid/Isocitric acid@1.35-n	30	-0.31	0.241388	-0.65	0.0177358
C6H8O7@1.175-n	NA	-0.18	0.618642	-0.3	0.406126
C9H9NO4@1.136-n	69	0.7	0.341516	-0.28	0.696713
C12H24O3@1.062-n	13	-0.48	0.00375253	-0.09	0.569723
C8H11NO4S@1.062-n	12	-0.3	0.00527599	-0.06	0.542553
Caproic acid@5.196-n	NA	0.15	0.0236188	0.02	0.737794
Hydroxybenzaldehyde/Benzoic acid?@4.847-n	NA	-0.08	0.158489	-0.03	0.574782
C8H8O2@5.26-n	NA	-0.05	0.712219	0.11	0.419002
C9H10O2@5.27-n	9	-0.33	0.269954	-0.05	0.876165
C8H8O3@4.069-n	NA	0.09	0.691149	0.01	0.964539
C8H16O3@5.016-n	19	-0.43	0.00118274	-0.24	0.054543
C9H8O3@4.653-n	155	2.13	8.97001e-07	0.27	0.457215
Hexanoylglycine@4.529-n	119	0.31	0.230902	-0.29	0.259836
Hexanoylglycine@4.316-n	40	-0.07	0.740727	-0.36	0.0761141
C9H9NO3@4.121-n	60	1.38	0.00011185	-0.12	0.717156
Homovanillic acid/Hydroxyphenyllactic acid@3.684-n	39	-0.26	0.129818	-0.59	0.00133003
C11H11NO2@5.287-n	66	0.87	0.000527677	0.44	0.0632181
Phenylacetylglycine@4.329-n	NA	-0.11	0.788098	-0.25	0.542321
C10H18O4@4.304-n	63	0.15	0.550559	-0.01	0.981314
Tryptophan@3.255-n	NA	-0.23	0.197715	-0.14	0.438599
C11H11NO3@4.842-n	61	0.79	0.0126874	-0.27	0.380105
C8H15NO5@3.255-n	NA	-0.25	0.170135	-0.14	0.432354
C11H13NO3@4.57-n	54	0.31	0.072898	-0.22	0.192551
C8H7NO4S@5.035-n	64	1.23	0.0165007	0.17	0.73353
Pantothenic acid@3.206-n	14	-0.31	0.00503499	-0.52	1.69641e-05
C9H12N2O5@2.667-n	140	-0.11	0.468513	0.04	0.791309
Thymidine@3.453-n	138	-0.1	0.473502	-0.11	0.422681
C23H48NO7P@6.841-n	136	0.13	0.262313	0.13	0.268544
C32H39NO4@6.307-n	NA	0.09	0.458214	-0.04	0.712494
Taurocholic acid@5.925-n	NA	1.09	0.153173	0.11	0.879911
Taurocholic acid@5.474-n	NA	0.54	0.443194	-0.28	0.689783
C24H39N5O8@6.324-n	129	0.06	0.636143	-0.04	0.753936
Heptanoic acid@5.623-n	NA	0.08	0.303761	-0.03	0.659822
C8H14O2@5.854-n	NA	0.02	0.758178	-0.1	0.145572
Caprylic acid@5.958-n	NA	0.05	0.360219	-0.04	0.452225
Nonanoic acid@6.256-n	NA	-0.08	0.301537	-0.13	0.0995415
C10H14O2@5.938-n	158	-0.98	0.0739733	0.41	0.44849
Decenoic acid@6.306-n	NA	0.17	0.242625	-0.18	0.21848
Dodecenoic acid@6.801-n	NA	0.08	0.680823	0.16	0.398262
Tetradecadienoic acid@6.955-n	NA	0.28	0.0713756	0.22	0.156677
Myristoleic acid@7.172-n	NA	0.24	0.241238	0.13	0.524535
Pentadecenoic acid@7.396-n	NA	-0.1	0.484454	-0.19	0.213767
Hexadecadienoic acid@7.321-n	NA	0.35	0.104386	0.1	0.624161
Palmitoleic acid@7.566-n	NA	0.18	0.348212	0.12	0.511054
Heptadecenoic acid@7.772-n	NA	0.08	0.487496	-0.18	0.106054
Stearidonic acid@7.278-n	NA	0.17	0.324844	0.03	0.882638
Linolenic acid@7.481-n	126	0.44	0.0157936	0.14	0.442057
Linoleic acid@7.7-n	125	0.41	0.00269528	0.04	0.746978
Oleic acid@7.968-n	95	0.3	0.00890136	-0.04	0.723922
Eicosapentaenoic acid@7.455-n	128	0.18	0.172822	-0.09	0.507062
Arachidonic acid@7.657-n	NA	0.13	0.197248	0.01	0.910281
Dihomo-linolenic acid@7.823-n	NA	0.15	0.125944	-0.1	0.309549
Eicosadienoic acid@8.066-n	94	0.22	0.0776794	-0.18	0.144635
Eicosenoic acid@8.332-n	115	0.75	0.000519034	-0.07	0.722515
C18H32O4@6.782-n	81	0.63	0.00121575	-0.09	0.618231
Arachidic acid@8.686-n	118	0.22	0.362278	-0.22	0.348624
Docosahexaenoic acid@7.623-n	127	0.4	0.00467839	-0.25	0.067862
Docosapentaenoic acid@7.748-n	92	0.13	0.224242	-0.14	0.18034
Adrenic acid@7.948-n	NA	0.08	0.49383	0	0.98822
C22H34O4@7.69-n	NA	0.09	0.30998	-0.08	0.38328
C24H40O4@6.17-n	NA	0.92	0.267751	-1.06	0.204925
Cholic acid@5.642-n	NA	0.26	0.718092	-0.21	0.771408
C10H15N4O14P3@0.887-p	NA	0.94	0.0251603	0.22	0.592349
C42H73O10P@0.919-p	151	0.22	0.322818	0.84	0.000428353
C47H72NO8P@0.911-p	NA	0.16	0.181782	0.26	0.0359898
C8H16N4O3@1.45-p	42	-0.2	0.168623	-0.07	0.620739
2-deoxycytidine@1.455-p	90	0.14	0.23462	0.12	0.302211
C10H17NO5@1.014-p	NA	-0.29	0.612414	-0.86	0.135164
Arginine@1.037-p	144	-0.08	0.492511	0.34	0.00694176
Tyrosine@1.596-p	97	-0.19	0.191483	-0.41	0.00613174
C6H14O6@1.594-p	98	-0.19	0.183076	-0.41	0.00544139
C5H14NO4P@1.698-p	NA	-0.45	0.239785	0.43	0.261622
Acetylcarnitine@1.324-p	51	-0.12	0.207687	-0.36	0.000283861
C7H10O7/C8H14O2S2@0.953-p	147	0.21	0.256605	-0.24	0.194148
Uridine@1.505-p	52	-0.22	0.0643994	-0.38	0.00222687
C10H16N2O3S@0.978-p	17	-0.33	0.0199461	-0.44	0.00249487
C10H16N2O3S@1.875-p	25	-1.23	0.00162155	-0.28	0.442325
C9H14N2O6@0.976-p	16	-0.37	0.00876921	-0.42	0.00342349
Hydroxybutyrylcarnitine@1.482-p	35	-0.14	0.463997	-0.95	9.08154e-06
C10H15N3O5/C8H20NO6P@1.728-p	34	-0.06	0.79063	-0.58	0.0145432
Glycerophosphorylcholine@1.04-p	NA	-0.89	0.0274509	0.3	0.448193
C10H15N3O5@1.482-p	45	0	0.997435	-0.84	0.0047366
C15H12O5@0.935-p	110	-0.16	0.342043	-0.39	0.0260367
Glutarylcarnitine@1.506-p	37	-0.41	0.0456216	-0.49	0.0169908
C11H15N5O4@1.493-p	96	0.12	0.333659	-0.06	0.602613
C12H13N3O4S@1.03-p	132	-0.25	0.109503	-0.09	0.543487
C8H15N3O5S2@1.131-p	11	-0.43	0.0818119	-0.36	0.142028
C12H16N2O5S@1.004-p	109	-0.07	0.597309	-0.32	0.0283811
C5H7NO3@1.631-p	44	-0.21	0.131145	-0.4	0.00590564
Pipecolic acid@0.84-p	148	0.22	0.315413	-0.06	0.781132
Isoleucine/Leucine@1.35-p	NA	0.13	0.273474	-0.12	0.322137
Proline betaine@1.384-p	62	0.46	0.000151308	-0.1	0.379633
C5H11N3O2@1.149-p	73	0.07	0.620231	-0.12	0.418948
C5H10N2O3@2.032-p	NA	-0.08	0.791896	-0.32	0.290514
C5H10N2O3@2.291-p	NA	-0.13	0.587277	-0.6	0.0158094
C5H10N2O3@1.785-p	121	0.18	0.166393	-0.01	0.912421
Lysine@0.833-p	146	0.2	0.130764	0.1	0.426344
Histidine@1.028-p	143	0.23	0.231193	0.35	0.0669087
C8H17NO2@1.381-p	NA	-0.37	0.0415007	-0.24	0.180495
C6H11NO4@3.39-p	24	-0.68	0.00840909	-0.37	0.14492
Carnitine@1.054-p	133	-0.19	0.0824857	-0.18	0.112472
C9H8O3@1.598-p	99	-0.19	0.17343	-0.42	0.0046901
Pyridoxal@1.477-p	150	0.13	0.380676	0.47	0.00219187
C5H4N4O3@1.066-p	106	0.15	0.315432	-0.45	0.00326705
C8H12N2O2@0.884-p	145	0.1	0.468953	0.06	0.662308
C4H6O2@1.639-p	32	-0.29	0.178502	-0.61	0.00628687
C2H6O2S@1.446-p	159	-0.46	0.385028	-1.11	0.0390163
3-hydroxybutyric acid@1.659-p	33	-0.25	0.175909	-0.52	0.00610204
Cytosine@1.454-p	89	0.1	0.434012	0.03	0.808472
C4H4N2O2@2.661-p	137	-0.22	0.254429	-0.2	0.285704
Uracil@1.709-p	21	-0.81	1.36095e-07	-0.67	5.43983e-06
C5H10O3@1.141-p	NA	-0.02	0.82449	-0.21	0.0344709
Threonine@1.035-p	152	-0.05	0.785508	1.08	1.6636e-06
C6H6O3@1.65-p	36	-0.31	0.0425805	-0.5	0.00174294
C3H7NO2@1.463-p	NA	0.09	0.677331	0.01	0.9731
C3H7NO2@1.778-p	53	-0.14	0.169268	-0.14	0.173455
Niacinamide@2.577-p	107	0.08	0.550337	-0.36	0.00866533
Hypoxanthine@2.734-p	1	-1.76	0.0604874	-4.07	6.56326e-05
Hypoxanthine@2.93-p	3	-2.04	0.0192104	0.91	0.28336
C6H6N2O2@1.843-p	157	0.23	0.224149	-0.17	0.37505
C6H6N2O2@1.512-p	156	0.39	0.0949685	-0.55	0.0200538
Xanthine@2.853-p	2	-2.16	0.0423713	-3.23	0.0031732
C7H7NO3@1.803-p	NA	-0.32	0.348923	-0.18	0.60236
N6-acetyllysine/N2-acetyllysine@1.37-p	NA	-0.28	0.0256765	0.06	0.590678
Kynurenine@2.216-p	NA	-0.39	0.0142012	-0.26	0.095089
Propionylcarnitine@1.705-p	46	0	0.997329	-0.32	0.0790659
C12H20O4@1.992-p	104	0.05	0.623625	-0.39	0.000744096
Leucylproline@1.465-p	105	0.16	0.0774659	-0.43	1.53325e-05
Isobutyrylcarnitine@2.716-p	47	-0.12	0.610193	-0.31	0.190459
C10H15N3O4@1.727-p	49	-0.16	0.341334	-0.31	0.0659281
C5H6N2O2@3.45-p	139	-0.05	0.698568	-0.03	0.853293
C4H9NO2S@3.516-p	103	0.48	0.0171057	-0.49	0.0156858
C5H5N5@3.424-p	6	-1.18	0.0041961	-0.25	0.530961
C7H8N2O2@3.399-p	101	0.41	0.01142	-0.43	0.00846285
C7H8N2O2@3.518-p	102	0.35	0.0166057	-0.44	0.00305266
C8H12N2O2@3.473-p	153	0.25	0.328357	0.54	0.0372435
N-acetylglutamine@1.61-p	38	-0.05	0.73923	-0.55	0.000781795
Tryptophan@3.248-p	NA	-0.21	0.248631	-0.14	0.441135
C8H15NO5@3.248-p	NA	-0.21	0.262436	-0.15	0.418725
Pantothenic acid@3.207-p	15	-0.27	0.0102997	-0.5	1.51302e-05
C11H12N2O3/C16H12O@3.249-p	NA	-0.07	0.666839	-0.13	0.384314
C8H10N4O4@3.25-p	NA	-0.27	0.103689	-0.24	0.143371
C11H12N2O4@3.243-p	NA	-0.03	0.787038	-0.02	0.861959
Isovalerylcarnitine@3.598-p	43	0.08	0.576374	-0.4	0.00711141
Gamma-glutamylleucine@3.326-p	20	-0.71	4.81741e-06	-0.26	0.0570031
Adenosine/2-deoxyguanosine@3.424-p	5	-1.3	0.00356277	-0.18	0.671761
Gamma-glutamylphenylalanine@3.69-p	22	-0.92	1.06472e-08	-0.31	0.019491
5-methylthioadenosine?@4.019-p	48	-0.13	0.462499	-0.76	0.000108028
N1-methylguanosine@3.45-p	NA	-0.03	0.825981	-0.1	0.38644
Gamma-glutamyltyrosine@3.199-p	29	-0.95	1.03454e-05	-0.47	0.0180454
Succinyladenosine@3.598-p	18	-0.39	0.02106	-0.56	0.00133675
C22H16N6O3@3.799-p	NA	-0.19	0.191209	-0.33	0.0278336
C4H10O2S/C7H6O2@4.836-p	NA	-0.04	0.630554	0.04	0.625909
Hexanoylglycine@4.307-p	41	0.03	0.870539	-0.34	0.0490505
Hexanoylglycine@4.528-p	120	0.2	0.405178	-0.24	0.302491
C9H9NO3@4.124-p	59	1.37	0.000110513	-0.13	0.675455
C10H11NO3@4.329-p	NA	-0.11	0.816023	-0.26	0.576179
C11H13NO3@4.564-p	55	0.35	0.0397726	-0.23	0.168666
Hexanoylcarnitine@4.105-p	117	0.58	0.00927148	-0.51	0.0222334
Octanoylcarnitine@4.756-p	113	0.97	4.57216e-06	-0.24	0.193937
C18H20N2O6@4.49-p	57	0.11	0.815772	-2.79	1.05941e-06
C18H20N2O6@4.923-p	56	0.14	0.687907	-2.55	7.76861e-09
Riboflavin@4.098-p	NA	0.19	0.189086	-0.26	0.0736117
C17H20N4O6@5.288-p	68	1.3	0.000909815	0.84	0.0249885
C30H45N6O16P@4.624-p	NA	-0.61	0.1418	-1.01	0.0171391
C48H89NO18@4.89-p	NA	0.01	0.973579	-0.3	0.19386
C11H11NO2@5.29-p	67	0.9	0.00238622	0.55	0.0522017
C11H11NO3@4.833-p	58	0.96	0.037344	-0.25	0.575291
C11H11NO3@5.292-p	65	0.82	0.0021098	0.71	0.00690254
C9H13N3O5@5.465-p	23	-0.49	0.00189901	-0.38	0.0133325
Decenoylcarnitine@5.056-p	112	1.29	3.53445e-06	-0.24	0.319753
Decanoylcarnitine@5.256-p	114	0.89	0.011328	-0.59	0.0855106
Dodecanoylcarnitine@5.707-p	116	0.55	0.000485472	-0.09	0.54049
Corticosterone@5.865-p	NA	-0.73	0.132706	-0.47	0.33
Cortisol@5.573-p	7	-0.78	0.126713	0	0.996573
Tetradecadiencarnitine@5.69-p	123	0.5	0.0069561	-0.12	0.509948
C24H38O3@5.401-p	NA	0.82	0.0709946	0.69	0.123795
Hydroxytetradecanoylcarnitine@5.601-p	111	0.19	0.478734	-0.31	0.265282
C20H28O4@6.018-p	NA	0.27	0.422304	0.06	0.861436
C21H40O4@7.658-p	28	-0.21	0.343313	-0.16	0.472184
Tetradecenoylcarnitine@5.924-p	NA	0.37	0.0199362	0.09	0.575239
C24H38O4@5.828-p	NA	0.05	0.934876	-0.45	0.466272
Hexadecadienoylcarnitine@6.075-p	NA	0.41	0.0432296	0.17	0.403513
C21H32O5S@6.358-p	NA	0.17	0.434234	-0.3	0.164476
Hexadecenoylcarnitine@6.349-p	NA	0.02	0.883771	0.1	0.523112
Palmitoylcarnitine@6.736-p	NA	0.01	0.91311	0.08	0.51731
C24H38O5@6.039-p	NA	1.39	0.110743	-0.93	0.282397
Hydroxyhexadecanoylcarnitine@6.022-p	NA	0.02	0.936915	0.01	0.980211
Caprylic acid@5.96-p	NA	0.05	0.385443	0.01	0.861518
C10H18N2O5@5.92-p	NA	0.63	0.388518	-0.31	0.673219
C10H18O9/C11H14N4O5@5.958-p	NA	0.01	0.898196	-0.04	0.583342
C16H19NO4@6.857-p	NA	0.12	0.712618	-0.41	0.23085
Oleoylcarnitine@6.885-p	NA	0.14	0.317185	-0.07	0.615445
PCae(14:0)?@6.23-p	70	-0.21	0.0419988	0.02	0.868282
C23H48NO7P@6.473-p	NA	0.04	0.684471	-0.08	0.413282
C23H48NO7P@6.856-p	135	0.06	0.523188	0.04	0.623083
C24H48NO7P@6.399-p	71	-0.25	0.121274	0.17	0.26798
C32H39NO4@6.307-p	131	0.09	0.485526	-0.05	0.723759
C26H48NO7P@6.787-p	NA	0	0.973015	-0.04	0.688848
C26H48NO7P@6.353-p	85	-0.02	0.856255	0.09	0.411588
PCae(18:2)?@6.583-p	84	0.07	0.361804	0.03	0.735058
C24H39N5O8@6.324-p	130	0.05	0.725057	-0.06	0.672103
C28H48NO7P@6.589-p	83	0.03	0.740474	-0.05	0.583493
C28H48NO7P@6.351-p	72	-0.1	0.51539	-0.1	0.506181
PCae(20:4)?@6.583-p	86	0.11	0.283697	0.09	0.357997
C30H50NO7P@6.583-p	87	0.06	0.548666	0.02	0.832424
PCae(16:0)?@6.784-p	NA	0.03	0.689709	0.04	0.624249
PCae(17:0)@7.126-p	NA	0.12	0.287507	-0.09	0.458743
PCae(18:1)@6.958-p	76	-0.08	0.503072	0.06	0.614071
C28H54NO7P@7.186-p	75	-0.06	0.627343	-0.03	0.837046
C30H44O9@6.586-p	82	0.12	0.395846	-0.12	0.411825
C30H52NO7P@6.752-p	78	-0.09	0.438567	0.16	0.1714
C30H54NO7P@7.06-p	79	-0.03	0.806574	0.19	0.136277
C17H20N2OS@6.577-p	NA	0.14	0.328795	0.11	0.413688
Tetradecanoylcarnitine@6.19-p	NA	0	0.99041	0.04	0.773373
C27H44O2@6.732-p	NA	0.25	0.468915	0.53	0.134687
Linoleylcarnitine@6.524-p	NA	0.3	0.0497625	0.07	0.650077
C25H49NO4@6.388-p	NA	-0.77	0.184443	-0.81	0.16311
Stearoylcarnitine@7.421-p	134	0.11	0.408224	0.02	0.913104
C26H54NO7P@6.321-p	NA	0.02	0.867037	-0.07	0.628094
PCae(18:0)@7.426-p	NA	0.07	0.531979	-0.06	0.603159
C28H52NO7P@6.817-p	77	0.05	0.63076	0.09	0.418988
C36H68NO8P@7.774-p	80	0.19	0.437126	0.5	0.0433381
Isoleucine/Leucine@1.353-n	50	0	0.97715	-0.22	0.12455
2-hydroxyglutaric acid@1.502-n	74	-0.13	0.424124	-0.08	0.611417
Taurodeoxycholic acid?@6.308-n	NA	1.02	0.0921131	-0.14	0.815541
Palmitic acid@7.892-n	88	0.11	0.194705	0.04	0.585239
Heptadecanoic acid@8.082-n	NA	-0.03	0.661619	-0.14	0.0276969
Stearic acid@8.286-n	93	0.07	0.392096	-0.09	0.244354
S-adenosylmethionine@1.401-p	10	-0.83	0.0036685	-0.61	0.0286577
N-acetylspermidine@1.004-p	149	-0.03	0.946777	0.64	0.116965
Ornithine@0.833-p	142	0.13	0.571337	0.03	0.897815
Adenosine@1.691-lc	4	-1.43	0.00815488	-0.27	0.606945
CoA@6.639-lc	NA	-0.39	0.403754	-0.34	0.468012

## Sheet: Heart
	Strv.FC	Strv.pvalue	Aspr.FC	Aspr.pvalue
C3H7NO2@1.115-n	0.17	0.0160594	0.05	0.42632
Threonine@0.987-n	0.04	0.715982	0.05	0.616536
Taurine@1.028-n	0.13	0.0301109	0.06	0.333663
C4H9N3O2@1.121-n	0.2	0.00605548	0.08	0.256726
Aspartic acid@1.055-n	0	0.980084	0.12	0.501471
Malic acid@1.36-n	-0.01	0.971631	-0.2	0.558992
C4H6O5@1.173-n	0.13	0.318023	-0.01	0.919441
C6H6O4@0.91-n	-0.02	0.750144	0.08	0.119846
Glutamine@1.012-n	0.18	0.0449586	-0.11	0.200949
Glutamic acid@1.054-n	0.02	0.80848	0.18	0.0388892
C6H9N3O2@0.98-n	0.31	0.0106993	-0.05	0.674151
C5H10O6/C6H6N4O2@1.087-n	-0.04	0.800264	0.19	0.176688
C5H5N5O2@1.138-n	0.16	0.0267696	0.13	0.0860166
C6H6O6@1.504-n	0.48	0.0777942	0.26	0.338833
C6H6O6@1.113-n	0.11	0.410463	0.21	0.128581
C6H13N3O3@1.079-n	0.26	0.0139255	0.21	0.0455455
Hexose@1.004-n	-0.22	0.0345031	0.08	0.452279
C6H6N4O3@1.028-n	0.15	0.129845	-0.1	0.293219
C6H12O7/C7H8N4O3@1.079-n	-0.36	0.00951708	0.05	0.678052
C10H16N2O4@0.921-n	0.11	0.187021	-0.07	0.400668
C6H11O10P@0.987-n	0.07	0.565696	0.37	0.00252746
N-glycolylneuraminic acid?@1.147-n	0.21	0.0483782	-0.05	0.617819
C9H14N2O12P2@0.901-n?	-0.05	0.61551	0.3	0.00442071
C3H6O3@1.36-n	0.26	0.0202118	-0.01	0.959013
Fumaric acid@1.956-n	0.1	0.576718	-0.22	0.21119
C4H4O4@1.344-n	-0.11	0.425054	-0.07	0.615102
C4H4O4@1.149-n	-0.85	0.25588	0.2	0.790317
Succinic acid@1.592-n	0.18	0.227958	0.05	0.738267
C5H7NO3@1.514-n	0.48	0.000180541	0.32	0.0085174
C5H7NO3@1.038-n	0.03	0.711281	0.16	0.0446572
2-hydroxyglutaric acid@1.538-n	0.23	0.0418645	0.16	0.161699
C3H7NO4S@1.442-n	-0.12	0.503884	-0.08	0.647386
C3H9O6P@1.183-n	-0.22	0.033966	-0.31	0.00293744
N-acetylaspartic acid@1.64-n	0.55	0.0950235	0.53	0.1103
Tyrosine@1.608-n	-0.35	0.00964798	-0.23	0.0830982
Citric acid/Isocitric acid@1.696-n	-0.26	0.305459	0.42	0.104924
C5H11O8P@1.181-n	0.35	0.00469634	0.11	0.338198
Uridine@1.856-n	0.7	0.000313612	0.01	0.942962
Glucose-6-phosphate@1.19-n	-1.66	0.0023656	-1.04	0.0485671
C7H15O10P@1.206-n	0.77	0.158478	-0.19	0.722886
C14H14N2O3S@2.371-n	0.23	0.0210971	0.12	0.244865
C14H14N2O3S@1.614-n	0.2	0.0530671	0.06	0.515257
Glutathione@1.418-n	0.68	0.0371466	1.12	0.000994773
C11H19NO9@1.106-n	-0.48	0.0325936	-0.08	0.709951
C9H14N3O8P@1.221-n	-0.16	0.347194	0.4	0.0249999
UMP@1.652-n	-0.21	0.227515	0.26	0.127996
GMP?@1.952-n	0.04	0.606162	0.17	0.0478118
GMP?@1.667-n	0.11	0.22997	0.04	0.705055
C10H15N5O10P2@1.416-n	0.37	0.0485484	0.48	0.0111127
C11H20N4O11P2@1.138-n	0.24	0.0174599	0	0.969295
C15H23N5O14P2@2.574-n	0.01	0.972602	0.08	0.730825
C15H24N2O17P2@2.408-n	0.43	0.0855096	0.35	0.159819
C15H24N2O17P2@1.635-n	0.52	0.0131274	0.36	0.0773794
C17H27N3O17P2@1.652-n	0.16	0.477232	0.16	0.480601
Ox. glutathione@1.544-n	-0.01	0.928285	-0.16	0.0692744
CMP-N-acetylneuraminate?@1.552-n	0	0.985641	-0.09	0.245777
C4H8O5/C5H4N4O@1.549-n	0.04	0.777935	-0.06	0.661627
C4H8O5/C5H4N4O@1.876-n	0.02	0.899595	0	0.974236
C4H8O5/C5H4N4O@1.081-n	0.08	0.546373	0.22	0.0919168
Hypoxanthine@2.671-n	0.42	0.000396702	0.18	0.103382
Phenylalanine@2.024-n	0.16	0.236041	-0.06	0.658835
Uric acid@1.905-n	-0.4	0.0491801	-0.37	0.0688608
Inosine@2.957-n	0.66	3.21536e-05	0.27	0.0664069
C10H14N5O7P@1.843-n	0.34	0.0102866	0.15	0.251731
C10H13N4O8P@2.242-n	-0.06	0.712431	-0.16	0.304739
C10H13N4O8P@1.707-n	0.29	0.356491	0.7	0.0337287
Hydroxybenzaldehyde/Benzoic acid@4.911-n	-0.08	0.45962	0.03	0.754481
C7H6O3@4.849-n	-0.28	0.766086	0.48	0.608804
C7H6O3@5.232-n	-0.43	0.6219	0.17	0.842458
Xanthine@2.823-n	0.44	0.000353999	0.02	0.864729
C8H16O3@5.046-n	1.41	1.16855e-05	0.48	0.0924009
C9H9NO3@4.021-n	0.79	0.0132356	0.22	0.46989
Homovanillic acid/Hydroxyphenyllactic acid@3.75-n	-0.39	0.0371804	-0.33	0.0797307
Tryptophan@3.316-n	-0.24	0.0501641	-0.09	0.455366
C11H12N2O2@3.095-n	-0.19	0.163752	-0.19	0.160681
C9H17NO5@3.063-n	0.34	0.0141377	0.11	0.4155
Pantothenic acid@3.268-n	0.27	0.0279969	0.04	0.751303
C8H10N4O4@2.655-n	0.7	3.23694e-05	0.24	0.11264
Thymidine@3.453-n	0.15	0.178155	0.11	0.311906
Adenosine/2-deoxyguanosine@3.421-n	1.56	0.00010479	0.42	0.247754
Guanosine@3.114-n	0.64	0.00213455	0.33	0.095359
Xanthosine@3.306-n	0.66	0.0277342	-0.24	0.405678
C14H18N2O6@2.891-n	0.59	0.00840047	0.03	0.886682
C14H18N2O6@3.418-n	0.76	8.40659e-05	0.12	0.479194
Succinyladenosine?@3.606-n	0.82	6.83345e-05	0.03	0.859813
S-adenosylhomocysteine@3.268-n	0.32	0.00797483	0.18	0.131847
FMN@4.155-n	0.14	0.132901	0.04	0.654108
FMN@4.384-n	0.04	0.934385	-0.24	0.641248
C14H18N5O11P@3.434-n	0.11	0.600386	-0.13	0.540706
NAD@2.481-n	-0.18	0.775183	-0.14	0.822818
C21H27N7O14P2@2.077-n	-0.08	0.682872	-0.09	0.657894
C18H32O4@6.95-n	0.62	0.242373	0.6	0.259631
C21H44NO6P@6.699-n	0.57	0.0304398	0.23	0.376831
C21H44NO6P@6.47-n	0.55	0.0149996	0.42	0.063176
C32H39NO4@6.22-n	0.29	0.128201	0.39	0.0422044
Taurocholic acid@5.627-n	0.3	0.830606	0.93	0.507997
Taurocholic acid@5.389-n	1.28	0.226558	1.16	0.274735
C24H39N5O8@6.241-n	0.54	0.0139119	0.32	0.140807
Myristoleic acid@7.09-n	0.44	0.151365	0.22	0.474234
C14H26O2@7.277-n	0.44	0.0531663	0.29	0.191739
Hexadecadienoic acid@7.422-n	0.44	0.0227571	0.12	0.515469
C16H30O2@7.465-n	0.51	0.111598	0.5	0.122103
Palmitoleic acid@7.694-n	0.33	0.24682	0.38	0.181072
Heptadecenoic acid@7.899-n	0.56	0.200182	0.5	0.257187
Linolenic acid@7.37-n	0.35	0.227042	0.27	0.352484
C18H32O2@7.803-n	0.47	0.0129115	0.21	0.247619
Linoleic acid@7.565-n	0.58	0.036351	0.27	0.308128
C18H34O2@7.807-n	0.38	0.0840067	0.24	0.261114
Oleic acid@8.079-n	0.36	0.0254774	0.25	0.123361
C18H30O3@6.966-n	0.35	0.254258	0.37	0.220986
Eicosapentaenoic acid@7.362-n	0.54	0.0423729	0.31	0.237759
Arachidonic acid@7.545-n	0.52	0.0407451	0.37	0.137026
C20H34O2@7.698-n	0.65	0.000458849	0.38	0.0324967
Dihomo-linolenic acid@7.936-n	0.7	0.000231327	0.4	0.0250941
Eicosenoic acid@8.136-n	1.34	0.000636958	0.26	0.470435
Docosahexaenoic acid@7.529-n	0.85	0.00783095	0.41	0.182185
Docosapentaenoic acid@7.647-n	0.6	0.0187765	0.43	0.0882871
Adrenic acid@7.811-n	0.84	0.00523892	0.59	0.0429842
C22H36O2@8.049-n	0.53	0.16174	0.42	0.267797
C23H48NO7P@6.708-n	0.49	0.0326433	0.19	0.405684
C23H48NO7P@7.005-n	0.46	0.0195908	0.14	0.450695
C10H15N4O14P3@0.853-p	-0.38	0.0286977	0.26	0.127191
C41H76NO7P@1.036-p	0.48	0.117617	0.27	0.365721
C30H48N7O16P3S@1.098-p	0.2	0.109207	-0.07	0.575699
C12H13N3O4S@1.006-p	-0.73	0.00841811	-0.04	0.888368
Glutathione@1.443-p	0.34	0.247431	0.84	0.00636237
C21H32O2@0.917-p	0	0.963884	-0.38	0.000966809
C18H10N2O4@0.914-p	0.05	0.573663	-0.22	0.0110889
C9H14N3O8P@1.616-p	-0.06	0.660413	0.25	0.0512756
CMP@1.251-p	-0.25	0.0780615	0	0.987827
C11H19NO10@1.268-p	-0.33	0.0541894	-0.44	0.0125152
C11H15N2O8P@1.25-p	-0.05	0.709347	-0.03	0.812216
C9H14N2O11P2@0.87-p	-0.44	0.00689429	0.05	0.750744
C10H16N5O6PS2@1.03-p	0.03	0.666033	0.08	0.254595
S-adenosylmethionine@1.389-p	-0.42	0.000191843	-0.09	0.358382
C12H18N4O7P2S@1.227-p	-1.45	5.02687e-05	-0.59	0.0705549
C12H17N4O4PS@1.08-p	0.12	0.68465	0.05	0.865972
C21H26O5@1.457-p	0.03	0.935454	-0.68	0.0431706
Dimethylarginine@1.06-p	0.23	0.257642	-0.02	0.920038
Spermine@0.812-p	-0.38	0.00512958	-0.06	0.643292
C7H10O7/C8H14O2S2@0.887-p	0.13	0.320313	-0.18	0.164261
C7H16N2O2@1.01-p	-0.04	0.650832	-0.11	0.259389
Carnitine@1.048-p	-0.14	0.105487	-0.17	0.0442515
C7H9N5@1.003-p	0.14	0.391142	-0.06	0.700247
C9H8O3@1.626-p	-0.31	0.0201617	-0.22	0.0946569
C7H8N2O3@1.012-p	-0.07	0.509829	-0.05	0.672882
C8H12N2O2@0.858-p	0.12	0.18778	-0.08	0.409823
C3H9O6P@1.305-p	-0.26	0.0136476	-0.4	0.000242953
C3H9O6P@0.787-p	-0.49	0.00254823	-0.16	0.30598
C6H6O6@1.33-p	-0.13	0.34599	0.15	0.274498
Arginine@1.005-p	-0.08	0.357983	-0.1	0.251056
C6H13N3O3@1.054-p	0.14	0.222633	0.12	0.27512
C10H13N3@1.001-p	-0.14	0.32253	-0.53	0.000629549
Cysteinylglycine@1.442-p	0.15	0.417958	0.36	0.0559441
Choline phosphate@1.044-p	-0.14	0.1566	0.15	0.141685
Trimethyl-lysine@0.998-p	0.03	0.847339	-0.39	0.014037
C10H12O5@0.978-p	-0.07	0.4006	-0.13	0.155556
C13H10O3@1.044-p	0	0.976624	-0.22	0.175583
C10H18N2O3@1.582-p	-0.04	0.608845	0.04	0.666752
C10H18O5@0.918-p	0.05	0.575379	-0.06	0.469958
C11H12N2OS@0.914-p	0.05	0.482694	-0.05	0.486226
Carnosine@1.018-p	0.29	0.00283262	-0.22	0.0192572
2-deoxycytidine@1.474-p	0.49	0.0218965	-0.05	0.790419
C5H7NO3@1.683-p	0.04	0.610081	0.01	0.868021
C5H7NO3@1.054-p	0.06	0.474796	-0.09	0.309509
Pipecolic acid?@0.822-p	0.08	0.382043	-0.24	0.0116863
Isoleucine/Leucine@1.394-p	-0.07	0.665165	-0.2	0.22385
Ornithine@0.824-p	-0.74	0.0031879	-0.06	0.784842
C4H7NO4@1.675-p	-0.12	0.376919	0.1	0.463833
C6H6N2O2@1.843-p	-0.85	0.0792924	-0.81	0.0940286
C6H6N2O2@2.803-p?	0.59	0.00109881	0.21	0.223091
C6H6N2O2@1.537-p	0.21	0.556168	0.65	0.0793461
Proline betaine?@1.339-p	0.23	0.11922	0.09	0.524337
C6H8O4@1.308-p	-0.2	0.209296	-0.07	0.646332
C7H15NO2@1.127-p	0.1	0.184063	0.1	0.195236
Spermidine@0.821-p	-0.22	0.106117	0.17	0.208145
Glutamine@1.048-p	0.09	0.412204	-0.19	0.0749716
Lysine@0.824-p	0.08	0.35149	-0.27	0.00368877
Methionine@1.282-p	-0.11	0.400108	-0.01	0.911763
Histidine@1.014-p	0.15	0.148894	-0.13	0.219518
C3H7NO@1.05-p	-0.02	0.921936	0.25	0.321984
C3H4O3@1.376-p	0	0.997385	-0.17	0.421319
C2H6O2S@1.414-p	0.58	0.459885	0.75	0.337792
C3H7NO3@1.044-p	-0.13	0.561372	0.05	0.805942
Hypotaurine?@1.053-p	-0.53	0.271219	-0.34	0.481749
C5H5NO2@1.008-p	-0.16	0.458608	-0.32	0.155342
Cytosine?@1.465-p	0.17	0.262727	0.17	0.271516
Cytosine?@1.26-p	0.58	9.33241e-06	-0.03	0.794996
Creatinine@1.073-p	0.06	0.37274	-0.09	0.209969
Proline@1.124-p	-0.25	0.173257	-0.01	0.957261
Valine/Betaine@1.158-p	-0.18	0.131388	-0.08	0.507833
Threonine@1.062-p	0.13	0.342824	0.06	0.674087
C2H7NO3S@2.167-p	-0.07	0.617565	-0.18	0.216568
Taurine@1.054-p	-0.05	0.541782	-0.11	0.165374
C6H11N3@0.814-p	0.73	0.00568461	-0.14	0.583568
C9H13N3O5@1.255-p	0.58	7.16092e-05	-0.1	0.4672
C14H12O4@1.044-p	0.69	0.0307257	0.1	0.738656
Hydroxybutyrylcarnitine@1.446-p	0.32	0.329546	0.59	0.0750927
C8H13N2O5P@1.064-p?	0.08	0.355098	-0.05	0.517861
C10H15N3O5/C8H20NO6P@2.198-p	-0.02	0.95942	-0.33	0.440186
Glycerophosphorylcholine@1.05-p	-0.11	0.462026	-0.03	0.82535
C6H13O9P@1.231-p	-0.96	0.0010717	-0.5	0.0759293
C10H17N3O6@1.259-p	-1.29	0.00705293	-0.9	0.0550098
C11H15N5O4@1.514-p	-0.09	0.558526	0.03	0.834935
C10H18N4O6@1.046-p	-0.77	0.0168233	0.03	0.921312
Uracil@1.684-p	0.25	0.364856	0.04	0.871766
C6H6N2O@3.369-p	0.1	0.324554	0.19	0.0642242
Niacinamide@2.672-p	0.06	0.337055	0.07	0.232191
C5H5N5@4.036-p	-0.02	0.774456	0.08	0.387887
C5H5N5@3.441-p	0.63	0.00131722	0.12	0.49852
Adenine@1.792-p	0.38	0.0542155	0.2	0.291608
C7H7NO2@1.224-p	0.01	0.937844	-0.09	0.597259
C5H5N5O@2.123-p	-0.11	0.425561	0.16	0.2261
C5H5N5O@1.29-p	-0.26	0.100724	-0.19	0.219735
C5H5N5O@1.724-p	-0.18	0.126303	-0.17	0.142055
C5H5N5O@3.143-p	0.5	0.0034522	0.35	0.0346281
C7H10O4@1.708-p	-0.56	0.0338291	-0.59	0.0241235
C8H17NO2@2.217-p	-0.66	0.00179543	-0.12	0.546252
C8H17NO2@1.316-p	-0.53	0.000619703	-0.17	0.239446
Methionine sulfoxide@1.052-p	-0.16	0.724992	0.33	0.476155
N-acetylaspartic acid@1.675-p	0.46	0.227398	0.56	0.142628
Ascorbic acid@1.361-p	0.35	0.265766	0.82	0.0111538
Tyrosine@1.622-p	-0.33	0.0154555	-0.24	0.0699444
Acetylcarnitine@1.309-p	0.18	0.213599	0.18	0.216534
C11H12N2O2@3.118-p	-0.52	0.00726091	-0.22	0.229439
Tryptophan@3.339-p	0.13	0.749651	0.09	0.827893
C10H16N2O3@1.688-p	0.75	0.156294	-0.58	0.271192
Propionylcarnitine@1.724-p	-0.19	0.270719	-0.29	0.0901713
Leucylproline?@1.424-p	-0.16	0.23551	-0.22	0.0967325
C10H16N4O3@1.021-p	0.4	0.116209	-0.03	0.908319
C8H10NO6P@1.72-p	-0.46	0.0871525	0.09	0.749441
5-methyluridine?@2.689-p	0.38	0.00136379	0.11	0.321904
C10H14N2O6/C15H14O4@1.061-p	-1.12	0.21949	-0.27	0.76271
C10H16N2O7@1.839-p	-0.09	0.706942	-0.16	0.503237
C14H14N2O3S@1.686-p	0.03	0.916403	0.02	0.946415
C14H14N2O3S@2.477-p	0.14	0.537894	0.08	0.729509
UMP@1.497-p	-0.35	0.0225922	0.13	0.383009
C10H14N5O7P/C15H13N3O5S@3.169-p	0.05	0.656148	0.12	0.252009
AMP@1.792-p	0.17	0.914363	0.91	0.559323
GMP?@1.733-p	0.65	0.34638	0.96	0.168727
S-lactoylglutathione?@1.828-p	-0.81	0.00659306	-0.33	0.255966
C10H14N5O10PS/C10H15N5O10P2@3.188-p	-0.49	0.00194234	-0.47	0.00277421
Ox. glutathione@1.61-p	-0.17	0.0639185	-0.21	0.0237751
CMP-N-acetylneuraminate@1.608-p	-0.18	0.0732159	-0.23	0.021995
C10H15N2O8P@3.223-p	-0.36	0.599617	-0.97	0.160457
S-adenosylhomocysteine@3.289-p	0.14	0.186606	0.13	0.207147
C14H18N5O11P@3.526-p	0	0.979891	-0.06	0.684558
C4H6O4@2.377-p	-0.61	0.00999855	-0.02	0.912502
C4H6O4@3.448-p	1.03	0.000147265	0.38	0.126904
C4H6O4@2.802-p	0.47	0.00219032	0.15	0.312518
C7H8O2@2.668-p	0.06	0.370107	0.07	0.289987
C4H8O5/C5H4N4O@0.94-p	-0.02	0.806224	-0.24	0.0176198
Hypoxanthine@2.802-p	0.33	0.00540048	0.1	0.394723
Xanthine@2.87-p	0.23	0.0269481	-0.13	0.203697
C7H8N2O2@3.385-p	-0.15	0.719084	0.51	0.240429
C7H8N2O2@3.538-p	0.03	0.94495	-1.38	0.00304979
C8H15NO5@3.341-p	-0.25	0.0965003	-0.01	0.918293
C8H15NO5@3.12-p	-0.24	0.42518	-0.15	0.613705
Isobutyrylcarnitine@2.866-p	0.67	0.0703614	0.38	0.300987
Isobutyrylcarnitine@2.62-p	0.14	0.599339	0.08	0.749305
C11H12N2O4@3.331-p	-0.28	0.141624	0.01	0.971967
C11H20N2O5@1.618-p	0.15	0.0777795	-0.19	0.033982
Gamma-glutamylleucine@3.497-p	-1.74	0.000141644	-0.12	0.771769
Gamma-glutamylleucine@3.148-p	0.25	0.566239	0.43	0.320044
Adenosine/2-deoxyguanosine@3.439-p	1.3	0.00014752	0.42	0.179551
Inosine@2.99-p	0.52	0.000679923	0.21	0.143889
C10H13N5O5@2.375-p	0.09	0.671128	-0.12	0.575384
Guanosine@3.139-p	0.49	0.0104253	0.36	0.05195
5-methylthioadenosine?@4.038-p	0.23	0.238759	0.53	0.0102211
C11H15N5O3S@1.395-p	-0.35	0.00195852	-0.11	0.309984
C34H67NO3@3.76-p	0.09	0.80274	0.63	0.0894645
C30H60NO7P@3.652-p	0.32	0.349457	0.58	0.0984903
C39H72O5@3.661-p	-0.1	0.52205	0.14	0.370447
C39H74O5@3.627-p	0.02	0.93678	0.09	0.66076
C9H9NO3@4.216-p	0.56	0.146909	-0.09	0.817126
C6H13NO5@3.575-p	0.24	0.0672078	0.37	0.00667656
C11H13NO2@3.566-p	0.81	0.057606	0.52	0.215529
Pantothenic acid@3.296-p	0.04	0.715388	-0.07	0.476456
C13H17NO2@4.333-p	0.73	0.0131879	0.22	0.446096
C11H12N2O3@2.94-p	-0.76	0.1427	-0.91	0.0819567
Tiglylcarnitine@3.55-p	-0.01	0.955914	-0.27	0.188588
Isovalerylcarnitine@3.631-p	0.67	0.00050524	-0.02	0.914195
C13H23NO4@3.865-p	0.99	0.000348823	0.76	0.00450867
Hexanoylcarnitine@4.139-p	0.66	0.00484644	0.16	0.470877
Xanthosine@3.322-p	0.63	0.0490689	0.12	0.699068
Gamma-glutamylphenylalanine@3.777-p	-1.03	3.91066e-08	-0.01	0.959823
Riboflavin@4.122-p	0.3	0.00988812	-0.15	0.190737
Succinyladenosine@3.614-p	0.62	0.00187078	0.06	0.738695
C54H98O5@3.665-p	-0.1	0.556128	0.15	0.385619
C49H82NO8P@3.67-p	0.05	0.846046	0.38	0.179864
C51H90NO8P@4.129-p	-0.03	0.867016	-0.25	0.189287
C51H100NO8P@3.587-p	-0.57	0.0116911	0.16	0.451261
FMN@4.173-p	-0.21	0.0440284	-0.19	0.0684973
FMN@4.402-p	0.03	0.775416	0.07	0.459962
C20H25N7O6@3.574-p	0.08	0.59279	0.25	0.10123
C18H34N2O13@3.729-p	0.78	0.0652608	0.15	0.721926
C41H83N2O6P/C49H78O4@4.799-p	0.34	0.283488	0.45	0.15414
C27H33N9O15P2@4.316-p	-0.19	0.0647301	-0.04	0.693031
C47H92NO7P@4.328-p	0.11	0.594114	0.12	0.553802
Heptanoylcarnitine@4.473-p	0.53	0.0316744	-0.23	0.339323
Octenoylcarnitine@4.546-p	0.72	0.00172018	0.39	0.0748272
Octanoylcarnitine@4.782-p	0.69	0.00313921	0.03	0.900641
Dodecenoylcarnitine@5.494-p	0.45	0.0356045	0	0.994714
C18H20N2O6@4.505-p	-0.51	0.29263	-0.16	0.744843
C18H20N2O6@4.939-p	0.08	0.855458	-0.09	0.832235
C7H14O@5.503-p	-1.42	0.103623	-0.93	0.280897
C9H13N3O5@4.839-p	0.34	0.413259	1.06	0.0145557
Nonanoylcarnitine@5.015-p	0.54	0.0200329	0.02	0.919089
Decenoylcarnitine@5.073-p	0.3	0.189205	-0.1	0.658726
C21H30O2@5.077-p	0.38	0.140905	-0.06	0.815519
Decanoylcarnitine@5.269-p	0.77	0.00299985	0.13	0.607787
Corticosterone?@5.898-p	-1.01	0.073563	-0.47	0.400578
C20H32O5@5.098-p	1.72	0.0165592	-1.12	0.111492
Tetradecadiencarnitine@5.72-p	0.51	0.0155579	-0.07	0.745322
C19H35NO6@4.569-p	-0.28	0.424473	0.17	0.631193
Hydroxytetradecenoylcarnitine@5.437-p	0.94	0.00287492	0.43	0.156632
Hydroxytetradecanoylcarnitine@5.626-p	1.12	0.00112192	0.58	0.0793436
C24H42O21@4.845-p	0.46	0.230714	0.44	0.244577
C52H90NO8P@4.848-p	0.39	0.341487	0	0.992571
C12H14O4@6.2-p	-0.55	0.162526	-0.42	0.288306
C14H12O4/C9H12N2O6@6.2-p	-0.36	0.383466	-0.18	0.669986
C12H11NO6@6.377-p	0.05	0.951947	0.9	0.251799
C10H17N3O6@6.492-p	0.36	0.229334	0.46	0.128479
Sphingosine@5.82-p	0.14	0.403138	0.15	0.365693
Tetradecenoylcarnitine@5.941-p	0.75	0.00458908	-0.03	0.906591
Tetradecanoylcarnitine@6.26-p	1	0.000695947	0.18	0.507475
Hexadecadienoylcarnitine@6.133-p	0.91	0.00265991	0.07	0.80901
Hexadecenoylcarnitine@6.426-p	0.88	0.00283142	0.16	0.567581
Hydroxyhexadecenoylcarnitine@5.811-p	1.01	0.00350157	0.38	0.249885
C27H42O3@5.816-p	1.08	0.0474432	-0.24	0.65389
Hydroxyhexadecanoylcarnitine@6.077-p	1.1	0.00106998	0.46	0.146205
C27H44O3@6.078-p	1.12	0.000940708	0.44	0.170894
Hydroxyoctadecenoylcarnitine@6.24-p	1.09	0.00112279	0.37	0.239689
C24H48NO7P@6.502-p	-0.13	0.413105	0.18	0.273899
C32H39NO4@6.36-p	0.04	0.783034	0.28	0.079077
C24H39N5O8@6.377-p	0.26	0.137725	0.17	0.339632
C33H34N4O6@6.365-p	0.63	0.0570796	-0.25	0.431066
C23H45NO4@6.62-p	1.33	0.000123003	0.37	0.239736
Palmitoylcarnitine@6.854-p	1.49	2.2882e-05	0.49	0.125924
C27H44O2@6.622-p	1.35	9.22312e-05	0.39	0.215478
C27H44O2@6.851-p	1.52	2.71355e-05	0.49	0.135136
C25H45NO4@6.45-p	1.26	0.000483599	0.25	0.461445
Linoleylcarnitine@6.62-p	1.3	7.55719e-05	0.31	0.303645
C29H44O2@6.45-p	1.26	0.000369229	0.24	0.464753
C29H44O2@6.62-p	1.41	0.000129362	0.34	0.313782
C25H47NO4@6.747-p	1.41	6.82908e-05	0.43	0.179331
Oleoylcarnitine@6.994-p	1.54	2.28916e-05	0.54	0.101422
C25H49NO4@7.181-p	1.27	8.74764e-05	0.31	0.289758
Stearoylcarnitine@7.607-p	1.37	4.75302e-05	0.44	0.153821
C21H44NO6P@6.478-p	0.3	0.118088	0.27	0.154008
C21H44NO6P@6.7-p	0.42	0.029648	0.34	0.0747442
Hydroxyoctadecanoylcarnitine@6.399-p	1.01	0.00229389	0.43	0.176991
Hydroxyoctadecanoylcarnitine@6.594-p	1.21	0.000173483	0.56	0.0612914
C26H43NO5@6.395-p	0.11	0.868295	1.26	0.0617223
C31H46O2@7.126-p	0.58	0.0312161	0.36	0.178343
C27H44O6@6.82-p?	0.41	0.0293289	0.21	0.246109
C24H50NO6P@6.985-p	0.31	0.176679	0.33	0.143475
C24H50NO6P@7.385-p	0.39	0.189887	0.44	0.136644
C23H48NO7P@6.711-p	0.32	0.067044	0.17	0.322966
C23H48NO7P@7-p	0.54	0.00653521	0.3	0.113554
PCae(16:0)?@6.699-p	-0.06	0.676235	0.05	0.72241
PCae(16:0)?@6.962-p	0.18	0.27507	0.19	0.245037
PCae(17:0)?@6.998-p	0.2	0.585581	0.26	0.467315
PCae(17:0)?@7.381-p	0.48	0.0181765	0.25	0.204517
C26H48NO7P@6.694-p	-0.06	0.718549	0.08	0.619549
C26H48NO7P@6.439-p	-0.22	0.297451	0.08	0.706197
PCae(18:2)@6.711-p	0.03	0.820014	0.1	0.493792
PCae(18:1)@6.841-p	-0.06	0.711537	0.1	0.533437
PCae(18:1)@7.138-p	0.13	0.455843	0.2	0.249295
PCae(18:0)@7.365-p	0.2	0.194493	0.25	0.112634
C28H48NO7P@6.715-p	0.08	0.703534	0.21	0.287136
C28H48NO7P@6.494-p	-0.1	0.576335	0	0.991014
PCae(20:4)@6.686-p	0.12	0.356656	0.24	0.0776463
PCae(20:3)@6.71-p	0.05	0.693225	0.13	0.355401
C30H50NO7P@6.677-p	0.42	0.0229025	0.23	0.208641
C30H52NO7P@6.692-p	0.27	0.12244	0.22	0.199541
C30H58NO7P@6.926-p	-0.28	0.233462	-0.18	0.437423
Linoleic acid@7.553-p	0.31	0.0467936	0.26	0.0852056
C18H32O2@7.783-p	0.57	0.00136786	0.38	0.026932
C16H19NO4@6.987-p	0.36	0.208198	0.59	0.0403357
Arachidonic acid@7.532-p	0.31	0.196042	0.35	0.140923
C22H32O2@7.515-p	0.61	0.0131914	0.41	0.0872332
C22H32O2@7.702-p	0.67	0.00639201	0.35	0.145446
Dodecanoylcarnitine@5.758-p	0.89	0.00225332	0.18	0.508508
Isocitric acid@1.101-n	-0.01	0.977248	-0.09	0.815981
Pentadecenoic acid@7.287-n	1.11	0.0560672	0.93	0.106407
Palmitic acid@7.728-n	0.07	0.602242	0.09	0.483442
N-acetylspermidine@0.989-p	0.77	0.229719	0.99	0.121693
ADP@2.474-p	-0.63	8.2685e-05	-0.32	0.030175
NAD@2.536-p	-0.95	0.262146	-1.26	0.137326
Adenosine@1.691-lc	1.46	0.00130785	1.22	0.00629365
NAD@1.805-lc	0.5	0.130303	0.52	0.112496
AMP@2.363-lc	0.93	0.00181593	0.77	0.0091261
ADP@4.649-lc	1.12	0.098847	1.01	0.133587
NADH@4.323-lc	1.08	0.0340329	1.64	0.00190488
ATP@6.572-lc	-0.09	0.748498	0.01	0.961624
NADPH@6.589-lc	0.4	0.303623	1.15	0.00516455
NADP@6.57-lc	0.08	0.761238	0.32	0.218353
FAD@6.615-lc	0.63	0.0150651	0.52	0.0437594
MalonylCoA@6.636-lc	0.46	0.205249	1.09	0.00407265
CoA@6.639-lc	0.41	0.267256	0.92	0.0157226
AcetylCoA@6.668-lc	0.51	0.130041	0.66	0.0506649

## Sheet: Liver
	Order	Strv.FC	Strv.pvalue	Aspr.FC	Aspr.pvalue
C11H13NO3@4.752-p	1	-1.03	0.0325618	-0.03	0.955625
C11H13NO3@4.729-n	2	-0.55	0.0710298	-0.38	0.203571
3-methylhistidine@1.02-p	3	-0.54	0.0775962	-0.45	0.136363
Homovanillic acid/Hydroxyphenyllactic acid@3.736-n	4	-0.43	0.105725	-0.45	0.0904609
C9H17NO4@4.396-n	5	-0.36	0.131564	-0.37	0.125981
C6H12O7/C7H8N4O3@1.095-n	6	-0.71	8.37331e-06	-0.38	0.00983084
C6H10O6@1.097-n	7	-0.73	6.95589e-05	-0.41	0.0173623
C5H11N3O2@1.322-p	8	-0.13	0.800102	0.5	0.342342
Proline betaine?@1.5-p	9	0.43	0.113902	0.11	0.695421
C19H35NO6@4.649-p	10	0.68	0.0734047	0.18	0.632144
C6H9NO5@1.148-p	11	-0.11	0.827768	0.41	0.404199
C13H21N3O8S/C14H21NO11@3.305-p	12	-0.87	0.0041053	0.36	0.207967
C7H7NO2@1.46-p	13	0.14	0.861559	0.59	0.450505
C9H17NO4@1.587-n	14	1	0.0704788	-0.21	0.690194
C9H16N2O5S@3.373-p	15	0.84	0.0265208	-0.36	0.335238
Glutarylcarnitine@1.605-p	16	0.41	0.256871	-0.38	0.293776
C15H20O3@1.56-p	17	0.64	0.01376	-0.75	0.00415352
Hydroxybutyrylcarnitine@1.558-p	18	0.65	0.00986971	-0.75	0.00327745
ADP-ribose@1.624-p	19	0.17	0.750744	-1.42	0.00903315
Tetradecanedioic acid@6.282-n	20	1.5	7.91405e-05	-0.03	0.920301
C9H9NO3@4.121-n	21	0.68	0.0157699	0.75	0.00771032
C9H9NO3@4.137-p	22	0.71	0.0350048	0.79	0.0195718
C21H28O6@3.39-p	23	0.49	0.0562968	0.03	0.918871
Isoleucine/Leucine@1.409-n	24	0.33	0.00978857	-0.12	0.339107
S-adenosylhomocysteine@3.338-n	25	0.57	0.00336394	-0.13	0.480736
S-adenosylhomocysteine@3.339-p	26	0.54	0.00599353	-0.14	0.438306
C5H5N5@3.796-n	27	0.6	0.000259806	-0.22	0.151138
C11H19NO9@3.796-n	28	0.57	0.00182394	-0.24	0.17284
C4H6O4@3.475-p	29	0.37	0.0206972	-0.22	0.152336
C5H5N5@3.802-p	30	0.23	0.024064	-0.08	0.405285
C11H15N5O4@1.565-p	31	0.17	0.439794	0.06	0.772144
C10H11N3O4S@1.216-p	32	0.36	0.30606	0.16	0.638885
2-deoxycytidine@1.588-p	33	0.02	0.937257	0	0.988757
C7H5NO4@1.173-p	34	0.09	0.554597	0.18	0.219114
C11H20N4O11P2@1.147-n	35	-0.2	0.124539	0.18	0.164128
CMP@1.302-p	36	-0.11	0.374015	0.38	0.00494068
C9H14N3O8P@1.287-n	37	-0.15	0.312284	0.35	0.023763
C13H21N3O8S@1.827-n	38	-0.17	0.296868	0.14	0.40348
Glutathione@1.454-n	39	-0.1	0.304743	0.09	0.319229
C8H15NO9S@1.47-n	40	0.07	0.629617	0.23	0.0977953
C3H9O6P@1.131-n	41	0.13	0.470195	-0.29	0.105182
C24H48NO7P@6.488-p	42	-0.26	0.281373	0.33	0.183885
PCae(14:0)@6.332-p	43	-0.24	0.259634	0.2	0.347645
C10H13NO3@3.181-p	44	0	0.986408	0.1	0.723783
Adenosine/2-deoxyguanosine@3.486-n	45	0.23	0.263109	-0.16	0.4381
PCae(18:1)@7.015-p	46	0.02	0.896716	0.02	0.887306
C6H7N5O2@2.662-p	47	0.2	0.30361	0.09	0.642008
N1-methyladenosine@3.758-p	48	0.52	0.098183	-0.22	0.483027
C6H11NO3S@2.617-p	49	0.41	0.262204	-0.66	0.074097
C16H19NO4@1.529-p	50	-0.51	0.0726632	-0.41	0.146245
C13H10N2O5@3.239-p	51	-1.16	1.45085e-08	-0.16	0.329099
Gamma-glutamyltyrosine@3.288-p	52	-0.98	7.92082e-05	-0.09	0.694334
C5H5NO2@1.02-p	53	-0.34	0.0543567	-0.27	0.12233
Gamma-glutamylleucine@3.426-p	54	-0.37	0.0195255	-0.1	0.510965
C10H18N2O5@1.998-p	55	-0.58	0.000924934	-0.3	0.075802
C5H6O4@1.119-n	56	-0.6	0.0151778	-0.33	0.170374
Pantothenic acid@3.32-p	57	-0.17	0.331409	-0.3	0.0844105
Gamma-glutamylphenylalanine@3.732-p	58	-0.43	0.00154381	-0.2	0.127837
C3H6O3@1.386-n	59	-0.54	0.000738768	-0.17	0.258902
C9H13N3O5@1.087-n	60	-0.55	0.0228063	0.15	0.525428
C9H13N5O4@1.019-n	61	-0.74	0.000294409	-0.25	0.184497
Hexose@1.052-n	62	-0.49	0.000156813	-0.34	0.00614473
C3H6O3@1.071-n	63	-0.28	0.0117205	-0.2	0.0761045
C3H7NO3@1.019-n	64	-0.16	0.434974	-0.46	0.0269524
C4H10N2O2@1.181-p	65	-0.05	0.789041	-0.17	0.364712
Arginine@1.02-p	66	-0.32	0.194839	-0.42	0.0940504
C6H14O6@1.675-p	67	0.01	0.947642	-0.26	0.0371078
Tyrosine@1.675-p	68	0.01	0.963781	-0.27	0.0284435
C9H8O3@1.675-p	69	0.02	0.885468	-0.25	0.0418217
Tyrosine@1.657-n	70	-0.02	0.840113	-0.22	0.0581952
C6H14O6@1.657-n	71	0.02	0.871077	-0.2	0.118737
UDP@3.237-p	72	-0.82	0.00204564	0.14	0.586539
UDP@2.999-p	73	-0.8	0.00863548	0.23	0.433244
Uracil@1.784-n	74	-0.32	0.367772	0.13	0.720405
Cytosine@1.543-p	75	0.05	0.877749	0.45	0.199139
C6H6N2O2@3.4-p	76	-0.38	0.19474	0.24	0.41431
Methionine sulfoxide@1.104-p	77	-0.59	0.00695883	0.17	0.422641
C2H7NO2S@1.062-n	78	-0.06	0.919955	0.09	0.883321
C7H15N3O3@1.533-p	79	-0.19	0.570732	0.7	0.0434188
C16H17NO9@3.333-p	80	-0.88	0.0382131	1.01	0.0184765
Xanthosine@3.377-p	81	0.67	0.0576812	-0.17	0.631904
Xanthosine@3.372-n	82	0.75	0.037183	-0.24	0.494856
C2H8NO4P@1.998-p	83	0.6	0.0437383	-0.33	0.257008
Uric acid@1.986-n	84	0.73	0.0235212	-0.45	0.155015
Uric acid@2.002-p	85	0.65	0.0713205	-0.44	0.215013
C4H6O2@2.525-p	86	0.9	0.0592706	-0.26	0.582264
Butyrylglycine@2.643-p	87	0.5	0.0953398	0.09	0.766597
C6H11NO3@2.628-n	88	0.44	0.184237	0.02	0.960915
N-acetylglutamine@1.672-n	89	0.22	0.236808	-0.11	0.564059
Glutarylcarnitine@1.894-p	90	0.21	0.115579	-0.1	0.434075
N-acetylglutamine@1.696-p	91	0.17	0.377135	-0.17	0.38013
C5H8O4@2.525-p	92	0.57	0.0409565	-0.19	0.488881
C8H14N2O5S@1.42-p	93	0.67	0.00498053	-0.44	0.0564053
Succinic acid@1.739-n	94	0.32	0.0559476	-0.39	0.0182954
C3H6O2@1.74-n	95	0.3	0.0642671	-0.36	0.0271588
C11H14N2O@3.907-p	96	0.33	0.389845	-0.99	0.0114172
C7H16N2O2@1.016-p	97	0.27	0.23323	-0.17	0.435341
Glutamic acid@1.097-p	98	0.58	0.0204775	-0.19	0.433377
Glutamic acid@1.07-n	99	0.54	0.0435266	-0.31	0.237112
C5H7NO3@1.067-n	100	0.6	0.0208679	-0.25	0.313637
Dimethylglycine@1.079-n	101	0.83	0.112247	-0.75	0.150522
N-acetylspermidine@1.006-p	102	0.48	0.0947847	-0.29	0.304891
C14H17N3O3@3.917-p	103	1.31	0.0296028	-0.39	0.509237
Hydroxytetradecenoylcarnitine@5.514-p	104	1.46	0.0161114	0.27	0.649669
Linoleylcarnitine@6.65-p	105	0.62	0.0149866	0.2	0.424943
Stearoylcarnitine@7.546-p	106	0.69	0.00406714	0.11	0.626123
Oleoylcarnitine@6.993-p	107	0.61	0.00699371	0.47	0.0337797
Palmitoylcarnitine@6.856-p	108	0.57	0.023648	0.52	0.0374884
Hexadecenoylcarnitine@6.481-p	109	0.75	0.00387403	0.66	0.00965338
C6H8N2O2@1.324-p	110	1.18	7.17536e-05	0.3	0.264572
C14H25NO6@3.571-p	111	0.57	0.000132512	-0.03	0.841613
C13H23NO6@3.231-p	112	0.07	0.820757	-0.02	0.951022
N-acetylaspartic acid@1.636-n	113	0.63	0.0124655	0.12	0.62381
Hydroxyhexadecanoylcarnitine@6.165-p	114	1.15	0.00115515	0.8	0.0189116
Tetradecenoylcarnitine@6.048-p	115	1.37	0.00214319	1.07	0.0140322
C27H44O3@6.169-p	116	2.05	0.000674288	1.19	0.0381794
C11H20N2O6@1.07-n	117	2.62	0.0029009	0.44	0.598482
C10H15N5O10P2@3.533-p	118	1.74	0.000798154	-0.09	0.84495
C6H10O4@2.133-n	119	3.59	6.20793e-06	-0.51	0.465311
C8H14O7@1.572-n	120	4.03	9.18792e-10	-0.18	0.721552
C9H14N2O12P2@0.946-n	NA	0.6	0.0225059	0.41	0.107444
C10H16N2O7@1.344-n	NA	-0.01	0.983754	0.21	0.530929
C11H15N5O4@1.093-n	NA	-0.5	0.384164	-0.55	0.346062
C7H15O10P@1.127-n	NA	0.14	0.540783	0.03	0.891719
C9H11N2O8P@1.403-n	NA	0.16	0.16684	0.07	0.540621
N-glycolylneuraminic acid@1.145-n	NA	-0.08	0.670945	-0.46	0.0118061
Threonine@1.036-n	NA	-0.25	0.132124	-0.22	0.187306
C5H7NO3@1.671-n	NA	0.14	0.264007	0.11	0.381374
C5H6O4@1.374-n	NA	0.27	0.211159	0.21	0.326392
C5H6O4@1.561-n	NA	-0.21	0.408074	0.42	0.100028
Aspartic acid@1.07-n	NA	-0.1	0.652196	-0.42	0.0730877
Malic acid@1.365-n	NA	0.31	0.114054	-0.35	0.0745178
O-phosphoethanolamine?@1.01-n	NA	-0.47	0.141	-0.18	0.562726
C6H6O4@0.952-n	NA	0.18	0.087829	0.11	0.314795
C6H8O4@1.071-n	NA	-0.39	0.00778471	-0.27	0.053564
C6H14N2O2@0.904-n	NA	-0.18	0.359541	-0.18	0.350716
2-hydroxyglutaric acid@1.556-n	NA	-0.23	0.340639	0.37	0.123277
Methionine@1.306-n	NA	0.01	0.917059	-0.08	0.490752
C6H9N3O2@0.996-n	NA	-0.03	0.891557	-0.17	0.39321
C4H6N4O3@1.184-n	NA	0.12	0.515833	-0.07	0.693192
C6H6O6@1.372-n	NA	-0.12	0.245627	-0.02	0.827987
C7H8O4S@1.353-n	NA	-0.25	0.199319	-0.02	0.896322
Citric acid/Isocitric acid@1.724-n	NA	0.21	0.488115	0.23	0.434366
C6H10O7@1.095-n	NA	-0.37	0.0724436	-0.07	0.747101
C12H24O3@1.119-n	NA	0.38	0.102933	-0.43	0.07043
C8H14O7@1.122-n	NA	-0.36	0.409193	0.26	0.553704
C10H16N2O4@0.936-n	NA	-0.08	0.63911	-0.12	0.504113
C8H13N2O5P@1.121-n	NA	0.02	0.934382	-0.09	0.668119
Glucose-6-phosphate@1.129-n	NA	-0.03	0.940505	0.06	0.858208
C24H42O21@1.321-n	NA	-0.43	0.106744	0.05	0.85609
C3H4O2@1.839-n	NA	0.41	0.0618964	-0.36	0.098303
C3H4O2@1.074-n	NA	-0.28	0.0304578	-0.22	0.0856502
C4H4O4@1.368-n	NA	0.35	0.0525228	-0.25	0.169742
Fumaric acid@1.835-n	NA	0.49	0.0338395	-0.35	0.121692
C6H6N2O@2.769-n	NA	-0.03	0.747144	-0.05	0.63105
C2H7NO3S@1.054-n	NA	0.11	0.242341	0.07	0.425143
C5H9NO3@1.824-n	NA	-0.09	0.664801	0.28	0.193664
C5H8O4@2.518-n	NA	0.93	0.0374223	-0.21	0.635112
C5H8O4@3.292-n	NA	0.93	0.0214156	0.29	0.460771
C4H8O5/C5H4N4O@1.657-n	NA	-0.35	0.160057	-0.57	0.0249295
C4H8O5/C5H4N4O@1.895-n	NA	-0.46	0.0284987	-0.46	0.0302023
C4H8O5/C5H4N4O@1.147-n	NA	-0.24	0.317206	-0.39	0.109794
Hypoxanthine@2.864-n	NA	0.13	0.261174	-0.18	0.120715
C6H11NO3@1.898-n	NA	-0.1	0.830271	-0.35	0.471151
2-oxoglutaric acid@1.578-n	NA	0.16	0.596516	-0.03	0.91881
C9H8O2@2.082-n	NA	0.03	0.804304	-0.14	0.243491
C9H8O2@1.079-n	NA	0.17	0.604887	-0.36	0.276613
C6H10O5@1.934-n	NA	0.31	0.0139373	-0.04	0.759051
C6H10O5@1.08-n	NA	-0.26	0.0309583	-0.07	0.57069
Phenylalanine@2.08-n	NA	0	0.974404	-0.17	0.143564
Ascorbic acid@1.374-n	NA	0.37	0.202846	0.19	0.510655
N-acetylglutamic acid?@1.886-n	NA	0	0.999013	-0.13	0.680266
C7H12N2O5@1.07-n	NA	-0.33	0.276439	0.08	0.801523
Tryptophan@3.377-n	NA	-0.08	0.5064	-0.19	0.116138
Uridine@1.924-n	NA	-0.1	0.538704	-0.25	0.12702
C8H10NO6P@1.835-n	NA	0.38	0.0725047	0.09	0.683815
Inosine@3.1-n	NA	0.17	0.266144	-0.25	0.109743
C15H15NO4@1.453-n	NA	-0.11	0.232197	0.1	0.317329
Guanosine@3.219-n	NA	0.23	0.359256	-0.35	0.166437
C14H14N2O3S@1.801-n	NA	-0.22	0.411235	-0.29	0.290283
C11H16N2O8/C16H16O6@1.922-n	NA	-0.31	0.12812	-0.17	0.383638
C11H19NO9@1.17-n	NA	0.33	0.0939654	-0.34	0.0887399
NAD@2.379-n	NA	0.04	0.892318	-0.25	0.349237
C29H33N9O12@1.187-n	NA	-0.59	0.516235	0.81	0.375382
Ox. glutathione@1.73-n	NA	-0.36	0.116909	-0.33	0.144695
CMP-N-acetylneuraminate@1.735-n	NA	-0.34	0.107422	-0.3	0.16435
UMP@1.645-n	NA	0.14	0.672292	0.35	0.282462
C10H14N5O7P@1.883-n	NA	-0.16	0.450772	0.2	0.355878
GMP@1.835-n	NA	-0.03	0.936884	0.27	0.415502
C33H60O5/C40H56@3.095-n	NA	0.08	0.858718	-0.35	0.46107
C17H27N3O17P2@3.079-n	NA	-0.37	0.128877	-0.14	0.55497
C5H5N5@3.481-n	NA	0.27	0.217291	-0.23	0.301528
Adipic acid@3.611-n	NA	0.29	0.0855994	-0.15	0.37548
Glutamine@1.062-n	NA	0.17	0.630997	-0.06	0.872467
Xanthine@2.998-n	NA	0.09	0.445333	-0.04	0.690201
C7H13NO3@3.661-n	NA	-0.69	0.0641404	0.26	0.469705
C7H13NO3@3.848-n	NA	0.43	0.25023	-0.33	0.375585
C7H13NO3S@3.765-n	NA	-0.07	0.799758	-0.24	0.380674
Pantothenic acid@3.318-n	NA	-0.09	0.597846	-0.32	0.0634393
C8H10N4O4@2.879-n	NA	0.03	0.86927	-0.32	0.0595901
C11H20N2O5@3.42-n	NA	-0.38	0.0415966	-0.11	0.547022
C17H20N4O6@4.151-n	NA	0.28	0.3676	-0.48	0.117424
Succinyladenosine@3.621-n	NA	0.18	0.449789	-0.27	0.265327
FMN@4.237-n	NA	0.02	0.907299	-0.06	0.750216
Caproic acid@5.29-n	NA	-0.14	0.642582	-0.67	0.0263599
Hydroxybenzaldehyde/Benzoic acid@4.933-n	NA	0.02	0.906517	-0.11	0.505279
C7H6O3@5.032-n	NA	-0.06	0.933424	0.14	0.83999
Hexanoylglycine@4.559-n	NA	0.57	0.137013	-0.23	0.53681
Hexanoylglycine@4.363-n	NA	-0.05	0.882627	-0.45	0.172104
Phenylacetylglycine@4.336-n	NA	0.04	0.914538	0.55	0.171727
C8H7NO4S@4.621-n	NA	0.48	0.271738	0.2	0.650246
C21H30O5@5.644-n	NA	-0.47	0.523458	0.2	0.779181
C17H26N6O4/C21H30O6@4.976-n	NA	0.74	0.251012	0.79	0.220968
C26H43NO6@5.642-n	NA	0.39	0.568158	0.51	0.461838
C26H43NO7S@5.618-n	NA	0.34	0.63256	0.75	0.294594
Taurocholic acid@5.48-n	NA	0.17	0.800762	0.97	0.144345
Taurocholic acid@5.735-n	NA	0.62	0.335917	1.26	0.054458
Cholic acid@5.925-n	NA	-0.06	0.905286	0.55	0.248137
Taurodeoxycholic acid@6.239-n	NA	0.33	0.549752	0.71	0.20553
Taurodeoxycholic acid@5.814-n	NA	1.04	0.119406	0.73	0.274664
C32H39NO4@6.386-n	NA	0.45	0.375781	1.1	0.0328557
C32H39NO4@5.808-n	NA	0.88	0.16215	0.6	0.341109
C32H39NO4@6.241-n	NA	0.37	0.466509	-0.99	0.0581837
C24H39N5O8@6.407-n	NA	0.48	0.324341	-0.23	0.633842
C26H45NO8S@5.416-n	NA	0.56	0.519636	1.31	0.136057
C26H45NO8S@5.212-n	NA	-0.32	0.655003	0.57	0.431134
C30H44O9@5.889-n	NA	1.26	0.152107	1.6	0.0706101
Tetradecadienoic acid@7.011-n	NA	1.63	0.0071517	-0.37	0.524645
C18H32O3@6.889-n	NA	-0.26	0.264405	-0.18	0.447028
Docosahexaenoic acid@7.659-n	NA	1.4	0.027431	-0.24	0.700756
Docosapentaenoic acid@7.789-n	NA	1.04	0.108471	-0.15	0.815222
C18H28N4O8@5.823-n	NA	0.02	0.987524	-0.18	0.857346
C23H48NO7P@6.914-n	NA	0.43	0.0492051	0.31	0.155044
C32H44O12@6.934-n	NA	0.08	0.816614	-0.23	0.492747
Pentadecenoic acid@7.43-n	NA	0.33	0.316976	0.07	0.822217
Hexadecadienoic acid@7.366-n	NA	1.06	0.0251922	-0.24	0.593439
Palmitoleic acid@7.61-n	NA	0.03	0.887104	0.05	0.790648
Heptadecenoic acid@7.819-n	NA	0.18	0.372906	-0.02	0.900098
Linolenic acid@7.513-n	NA	0.76	0.0430889	-0.1	0.786732
Linoleic acid@7.732-n	NA	0.69	0.00876995	-0.03	0.915283
Oleic acid@8.015-n	NA	0.18	0.186775	0.04	0.775074
Eicosapentaenoic acid@7.478-n	NA	1.08	0.0815974	-0.49	0.416755
Arachidonic acid@7.69-n	NA	0.92	0.0418623	-0.07	0.874816
Dihomo-linolenic acid@7.863-n	NA	0.88	0.0475033	-0.16	0.707748
Eicosadienoic acid@8.114-n	NA	0.73	0.0411512	-0.11	0.75629
C16H25N5O15P2@1.412-p	NA	-0.03	0.921773	-1.26	0.000886091
Ox. glutathione@1.753-p	NA	-0.21	0.365305	-0.23	0.337466
C10H15N4O14P3@0.902-p	NA	0.34	0.498363	0.44	0.387248
C9H16N3O14P3@1.079-p	NA	0.06	0.862049	0.18	0.565596
C8H17NO2@1.52-p	NA	-0.2	0.340261	-0.18	0.385834
C6H14N2O3@1.088-p	NA	-0.18	0.371626	-0.28	0.169611
C8H12N2O2@0.901-p	NA	0.04	0.863247	0	0.987181
C3H9O6P@1.236-p	NA	0.06	0.71769	-0.2	0.251544
C6H6O6@1.355-p	NA	0.05	0.646758	0.08	0.473965
N-acetylaspartic acid@1.658-p	NA	0.21	0.537239	0	0.993569
Cysteinylglycine@1.472-p	NA	-0.19	0.0488012	0.06	0.534899
C6H13NO5@2.125-p	NA	0.09	0.530793	-0.13	0.37079
Spermidine@0.853-p	NA	0.38	0.0778456	0	0.988405
Lysine@0.882-p	NA	-0.19	0.297895	-0.16	0.381597
Methionine@1.326-p	NA	-0.08	0.473332	0	0.981323
Histidine@1.02-p	NA	0.09	0.607272	-0.23	0.173317
C10H16N5O6PS2@1.038-p	NA	0.39	0.0718203	0.36	0.0986344
S-adenosylmethionine@1.521-p	NA	-0.72	0.0370297	0.2	0.55209
C12H19N3O5@0.993-p	NA	0.3	0.256816	0.15	0.581465
C11H15N5O3S@1.524-p	NA	-0.56	0.0628926	0.11	0.706879
5-methylthioadenosine@4.075-p	NA	-0.28	0.371705	-0.01	0.967192
C11H15N5O3S@3.139-p	NA	-0.28	0.354402	0.06	0.851887
C20H26O5@1.354-p	NA	0.31	0.536295	-0.28	0.577592
Taurine@1.598-p	NA	0.38	0.0725747	0.27	0.186646
C5H7NO3@1.717-p	NA	0.07	0.49632	-0.01	0.881591
Pipecolic acid@0.884-p	NA	-0.18	0.33022	-0.18	0.326425
Isoleucine/Leucine@1.418-p	NA	0.1	0.418926	-0.16	0.181833
Ornithine@0.876-p	NA	-0.33	0.132773	-0.11	0.616309
C4H8O5/C5H4N4O@0.966-p	NA	-0.22	0.474889	-0.19	0.528029
C4H8O5/C5H4N4O@3.085-p	NA	0.06	0.612168	-0.19	0.0870645
C8H8O2@1.122-p	NA	-0.62	0.190673	-0.03	0.951456
C3H7O7P@0.927-p	NA	0.77	0.0896935	0.57	0.206989
N-acetylglutamic acid?@1.902-p	NA	0.03	0.938715	-0.15	0.641233
C12H13NO2@3.804-p	NA	0.03	0.933483	0.4	0.313544
C12H13NO2@4.526-p	NA	0.06	0.882898	-0.44	0.270281
Tryptophan@3.372-p	NA	-0.06	0.656042	-0.18	0.195927
C7H10O7/C8H14O2S2@0.919-p	NA	-0.1	0.643585	-0.09	0.65616
C9H13N3O5@1.327-p	NA	0.1	0.737177	0.11	0.709785
Uridine@1.934-p	NA	-0.1	0.535869	-0.28	0.0863288
C13H16N2O3@1.169-p	NA	-0.06	0.768744	0.16	0.426942
C11H12N2O3S@1.234-p	NA	0.12	0.678246	0.32	0.289768
C9H16N2O5S@3.526-p	NA	0.32	0.370903	-0.19	0.594773
C9H16N2O5S@1.178-p	NA	-0.68	0.0373679	-0.31	0.327724
C15H10O5@1.095-p	NA	0	0.995142	-0.05	0.866211
C6H11O10P@1.148-p	NA	0.76	0.0586789	0.27	0.484085
C10H16N2O7@1.377-p	NA	0.06	0.795994	0.14	0.573672
C3H7NO2@1.844-p	NA	0.83	0.0207347	-0.11	0.758019
C3H6O3@1.369-p	NA	-0.52	0.0811375	0	0.987454
Cytosine@1.824-p	NA	0.19	0.60566	-0.76	0.043406
Cytosine@1.322-p	NA	0.04	0.864843	0.07	0.78298
C5H10N2O@0.876-p	NA	-0.29	0.236759	0.02	0.924339
Propionylcarnitine@1.802-p	NA	0.5	0.197043	-0.06	0.866401
C10H19NO4@1.012-p	NA	-0.18	0.738835	0.04	0.939503
C11H12N2OS/C7H12N2O6@0.969-p	NA	-0.04	0.866669	-0.17	0.4218
Isobutyrylcarnitine@3.035-p	NA	0.32	0.510412	-0.22	0.656559
C12H14N2O3@0.968-p	NA	-0.58	0.0420603	-0.51	0.0712431
C9H11N5O3@3.194-p	NA	0.1	0.601396	0.03	0.887979
Glutathione@1.471-p	NA	-0.13	0.0945683	0.04	0.652286
C14H18N2O6@1.826-p	NA	0.31	0.357856	0.32	0.338663
C16H14N2O3S@1.547-p	NA	-0.23	0.506383	0.24	0.501166
C21H32O2@0.969-p	NA	-0.09	0.740687	-0.41	0.156242
C19H28O4@1.361-p	NA	-0.35	0.612887	-0.99	0.155294
C11H15N2O8P@1.286-p	NA	0	0.99206	-0.03	0.836419
Uracil@1.93-p	NA	-0.07	0.62676	-0.22	0.133604
C4H6N2O2@1.548-p	NA	-0.2	0.548163	0.04	0.891363
Nicotinic acid@1.809-p	NA	-0.45	0.164945	0.18	0.57102
C5H6O4@1.359-p	NA	-0.08	0.652219	-0.11	0.552465
C5H6O4@1.58-p	NA	-0.16	0.572648	0.43	0.126415
C4H8N2O3@1.054-p	NA	-0.33	0.00941338	-0.02	0.841294
C4H8N2O3@1.547-p	NA	-1.5	0.108863	0.83	0.368345
C7H7NO2@1.324-p	NA	0.29	0.763804	0.24	0.803523
C6H6N2O2@2.873-p	NA	0.38	0.373567	0.2	0.634599
C6H6N2O2@3.094-p	NA	0.28	0.554662	-0.81	0.0900282
C6H6N2O2@1.59-p	NA	-0.37	0.241224	0.52	0.100552
C6H6N2O2@1.913-p	NA	-0.02	0.957955	-0.16	0.656173
C8H9NO3@2.65-p	NA	0.02	0.91888	0.03	0.884421
Pyridoxal@1.562-p	NA	0.47	0.013531	0.15	0.397551
Ascorbic acid@1.369-p	NA	-0.01	0.949528	0.14	0.508228
N6-acetyllysine/N2-acetyllysine@1.424-p	NA	0.35	0.121357	-0.1	0.641528
N6-acetyllysine/N2-acetyllysine@1.849-p	NA	-0.58	0.0318293	-0.17	0.511581
C9H17NO4@4.412-p	NA	-0.51	0.165519	-0.49	0.177094
Acetylcarnitine@1.394-p	NA	0.14	0.587957	-0.11	0.670713
Carnosine@1.02-p	NA	-0.05	0.718384	-0.09	0.518945
C14H18N2O3@3.723-p	NA	-0.14	0.654166	0.27	0.384756
C14H18N2O3@3.936-p	NA	0.15	0.468237	0.21	0.312337
Adenosine/2-deoxyguanosine@3.485-p	NA	0.25	0.248401	-0.17	0.433603
Inosine@3.087-p	NA	0.13	0.331426	-0.23	0.0883915
Glutarylcarnitine@1.086-p	NA	0	0.993219	0	0.99308
C10H18N4O6@1.533-p	NA	-0.46	0.322367	-0.16	0.738192
UMP@1.662-p	NA	0.15	0.664408	0.44	0.208149
C11H19NO10@1.236-p?	NA	-0.19	0.289402	-0.31	0.093174
CMP-N-acetylneuraminate?@1.752-p	NA	-0.23	0.36317	-0.25	0.309436
C11H22NO7PS@1.657-p	NA	-0.3	0.237366	0.18	0.479015
C22H39NO2@1.899-p	NA	0.12	0.810959	0.17	0.720018
GMP@1.862-p	NA	0.03	0.928491	0.27	0.394432
S-lactoylglutathione@1.946-p	NA	-0.14	0.481154	0.27	0.165455
C4H6O4@3.084-p	NA	0.13	0.207469	-0.14	0.182654
C6H6N2O@0.821-p	NA	0.01	0.935389	0.19	0.141037
C6H6N2O@3.422-p	NA	-0.24	0.0416618	0.09	0.438211
Niacinamide@2.768-p	NA	-0.1	0.254144	-0.05	0.540011
C5H5N5O@1.32-p	NA	-0.01	0.928366	-0.06	0.596726
C5H5N5O@2.23-p	NA	-0.16	0.584352	0.11	0.702279
C5H5N5O@1.856-p	NA	0.02	0.946811	0.3	0.359433
C5H5N5O@3.216-p	NA	0.13	0.54318	-0.22	0.310363
Kynurenine@2.353-p	NA	-0.13	0.699499	-0.33	0.333588
Leucylproline@1.552-p	NA	0.63	0.0721196	1.05	0.00391258
C11H20N2O3@2.453-p	NA	-0.04	0.925341	0.14	0.732046
C11H20N2O3@3.439-p	NA	0.14	0.459829	-0.09	0.626574
C9H13N5O3@1.827-p	NA	1.07	0.0102363	0.14	0.719415
C9H13N5O3@3.187-p	NA	0.02	0.929879	0.02	0.925778
C10H18N2O5@1.539-p	NA	0.03	0.865575	0.02	0.901278
C8H10NO6P@1.856-p	NA	0.77	0.0032512	0.51	0.0451851
C12H16N2O4@1.82-p	NA	-0.12	0.762865	-0.1	0.803062
C12H16N2O4@2.466-p	NA	-0.66	0.0808624	-0.24	0.512024
5-methyluridine@2.836-p	NA	-0.2	0.0488778	-0.15	0.141
Guanosine@3.213-p	NA	0.21	0.342084	-0.3	0.173577
cAMP@3.518-p	NA	-0.24	0.137166	-0.09	0.566969
C10H14N5O7P/C15H13N3O5S@4.229-p	NA	-0.08	0.618411	0.11	0.466834
AMP@1.896-p	NA	-0.12	0.533157	0.22	0.265009
ADP@2.386-p	NA	-0.14	0.714151	-0.08	0.83732
C10H15N5O10P2@3.27-p	NA	0.47	0.152909	-0.03	0.916005
C7H8O2@2.767-p	NA	-0.1	0.292387	-0.05	0.630182
C5H5N5@2.51-p	NA	-0.03	0.864178	-0.11	0.547272
C5H5N5@3.479-p	NA	0.31	0.043368	-0.13	0.370655
Adenine@1.898-p	NA	-0.15	0.425649	0.23	0.218288
Xanthine@2.992-p	NA	0.1	0.377281	0	0.996513
C10H9NO3@2.367-p	NA	-0.19	0.638056	-0.23	0.562483
C10H9NO3/C7H13NO3S@3.769-p	NA	-0.14	0.609691	-0.23	0.409789
C19H21NO4@3.085-p	NA	0.09	0.636145	-0.07	0.707842
Succinyladenosine@3.622-p	NA	0.13	0.558851	-0.19	0.370674
C27H42O4@3.183-p	NA	-0.03	0.947221	0.5	0.271417
C33H60O5/C40H56@3.087-p	NA	0.5	0.221701	-0.1	0.808312
C7H13NO3@3.675-p	NA	-0.18	0.500968	-0.03	0.907633
C8H17NO2@3.775-p	NA	0.28	0.527534	-0.46	0.299937
C8H15NO5@3.375-p	NA	-0.06	0.664455	-0.18	0.175753
C30H47N3O9S@3.517-p	NA	0.05	0.885613	0.18	0.605166
C42H80NO8P@4.92-p	NA	0.87	0.209919	0.73	0.290873
C11H12N2O4@3.365-p	NA	0.11	0.516253	-0.36	0.0430677
Isovalerylcarnitine@3.692-p	NA	-0.17	0.616818	-0.13	0.699904
C11H20N2O5@1.7-p	NA	-0.02	0.874402	-0.19	0.197156
C15H15NO4@3.843-p	NA	0.49	0.355659	-0.2	0.70456
C14H18N2O4@3.416-p	NA	0.12	0.403295	0.16	0.26342
Hexanoylcarnitine@4.2-p	NA	0.32	0.410303	0.13	0.736251
C21H32O5@4.601-p	NA	0.4	0.566832	0.81	0.25344
Riboflavin@4.156-p	NA	0.23	0.0920096	0.02	0.901695
FMN@4.254-p	NA	0.04	0.826586	0	0.98436
C26H45NO7S@4.248-p	NA	0.45	0.366229	-0.15	0.760438
C26H46NO7P@3.984-p	NA	0	0.989019	-0.06	0.839198
C11H13NO3@4.615-p	NA	0.14	0.719153	-0.56	0.164972
C9H13N3O5@4.89-p	NA	0.41	0.586142	-0.29	0.70154
Octanoylcarnitine@4.858-p	NA	0.32	0.348076	-0.31	0.371446
Dodecenoylcarnitine@5.604-p	NA	1.07	0.00416285	0.15	0.671627
C17H26N6O4/C21H30O6@4.979-p	NA	0.49	0.396248	0.55	0.346854
C26H43NO7S@5.517-p	NA	-0.33	0.536686	0.34	0.528098
C16H18N2S@5.749-p	NA	0.4	0.412951	0.84	0.0918336
Sphingosine@5.964-p	NA	0.19	0.280202	0.07	0.677922
Decanoylcarnitine@5.375-p	NA	0.82	0.01203	0.12	0.701046
C24H36O3@5.917-p	NA	-0.12	0.728851	0.62	0.087067
C24H36O3@6.027-p	NA	0.6	0.446823	0.53	0.503964
Hydroxytetradecanoylcarnitine@5.73-p	NA	1.41	0.00895559	0.16	0.753884
C26H38O7@5.749-p	NA	0.35	0.467087	0.95	0.0534424
C21H36N8O6/C25H40N2O6S@5.658-p	NA	0.27	0.602869	0.51	0.325948
C22H42N4O8S2@5.747-p	NA	0.3	0.300313	0.38	0.189939
C22H42N4O8S2@5.492-p	NA	0.02	0.948967	0.48	0.209439
C12H11NO6@6.405-p	NA	-0.42	0.606688	-1.64	0.0477908
C10H17N3O6@6.49-p	NA	0.07	0.664232	0.12	0.459189
C18H35NO@5.965-p	NA	0.12	0.505917	0.04	0.80166
C18H39NO2@6.062-p	NA	0.05	0.754363	0.23	0.176361
Corticosterone@5.958-p	NA	0.17	0.698769	-0.31	0.469444
Corticosterone@6.188-p	NA	0.32	0.434727	-0.11	0.792368
Corticosterone@5.524-p	NA	-0.42	0.454532	0.13	0.811466
C24H34O2@5.73-p	NA	-0.1	0.776183	0.53	0.129174
C24H34O2@6.028-p	NA	0.46	0.449459	0.74	0.224238
C21H38O4@6.572-p	NA	-0.33	0.50096	0.09	0.855405
Cortisol@5.658-p	NA	-0.05	0.916195	-0.04	0.933853
C24H38O4@5.924-p	NA	0.01	0.969868	0.48	0.218472
Hydroxyhexadecenoylcarnitine@5.909-p	NA	1.16	0.00645095	1.12	0.00832527
C27H42O3@6.168-p	NA	0.74	0.07626	0.7	0.0926612
C24H29N5O4@5.573-p	NA	0.51	0.0801233	0.13	0.646253
C26H48NO7P@6.859-p	NA	0.09	0.559233	0.01	0.95088
C26H48NO7P@6.426-p	NA	0.19	0.272179	0.17	0.319591
PCae(18:0)@7.657-p	NA	0.26	0.147048	-0.1	0.566787
Hydroxyoctadecenoylcarnitine@6.332-p	NA	0.99	0.0052526	0.45	0.184698
C24H50NO6P@6.975-p	NA	1.29	0.039265	0.8	0.191316
C23H48NO7P@6.911-p	NA	0.23	0.269796	0.13	0.538502
PCae(16:0)@6.858-p	NA	0.07	0.582615	0.06	0.637236
PCae(17:0)@7.19-p	NA	0.17	0.349759	-0.25	0.186428
PCae(20:3)@5.84-p	NA	0.29	0.405203	-0.05	0.885365
C33H64NO8P@7.13-p	NA	0.74	0.141598	-0.05	0.91497
C27H44O2@8.617-p	NA	0.28	0.331176	0.27	0.351223
Citric acid/Isocitric acid@1.345-n	NA	-0.04	0.821005	0.24	0.207601
Taurine@1.581-n	NA	0.35	0.0529753	0.15	0.384453
Myristoleic acid@7.221-n	NA	0.48	0.0124094	0.12	0.512249
NAD@2.381-p	NA	0.08	0.803085	-0.25	0.431831
Methionine sulfoxide@0.844-p	NA	-0.16	0.392171	-0.07	0.7283
UDP@2.693-p	NA	-0.69	0.15439	0.39	0.423218
Hexanoylglycine@4.375-p	NA	0.16	0.506878	-0.34	0.158404
Heptanoylcarnitine@4.552-p	NA	-0.09	0.772452	-0.57	0.0763143
Adenosine@1.691-lc	NA	0.78	0.212125	0.27	0.663294
NAD@1.805-lc	NA	0.14	0.770399	-0.22	0.636976
AMP@2.371-lc	NA	0.5	0.516646	1	0.202764
ADP@4.649-lc	NA	0.26	0.724162	0.48	0.50933
NADH@4.323-lc	NA	0.37	0.419613	0.27	0.55309
ATP@6.572-lc	NA	0.35	0.541944	0.2	0.726502
NADPH@6.589-lc	NA	0.16	0.716988	-0.02	0.965367
NADP@6.57-lc	NA	-0.11	0.81848	0.17	0.718964
FAD@6.615-lc	NA	0.18	0.667638	0.05	0.897936
MalonylCoA@6.636-lc	NA	0.41	0.219306	-0.12	0.714718
CoA@6.639-lc	NA	0.5	0.526771	0.66	0.404721
AcetylCoA@6.668-lc	NA	-0.39	0.399053	-0.33	0.476113

## Sheet: Muscle
	Strv.FC	Strv.pvalue	Aspr.FC	Aspr.pvalue
C9H11N2O8P@0.895-n	0.79	0.00490856	0.62	0.0235533
C9H14N3O8P@1.212-n	0.01	0.929828	0.19	0.153406
N-glycolylneuraminic acid?@1.181-n	0.22	0.131059	-0.06	0.699864
C13H21NO10@1.002-n	-0.01	0.87789	-0.17	0.0922682
C9H14N2O12P2@0.893-n	0.76	0.00303058	0.59	0.0196433
Threonine@0.987-n	-0.14	0.408179	0.17	0.303513
C2H7NO3S@2.61-n	0.01	0.973401	-0.45	0.0817649
C4H9N3O2@1.114-n	0.12	0.246342	0.16	0.121799
Aspartic acid@1.055-n	-0.17	0.372097	-0.17	0.364457
C4H6O5@1.17-n	0.06	0.832517	-0.07	0.808372
Malic acid@1.349-n	0.11	0.479477	0.1	0.534876
C6H6O4@0.91-n	0.22	0.0364536	0.22	0.0419188
Glutamine@1.019-n	0.14	0.341385	-0.01	0.928946
C6H14N2O2@0.912-n	-0.19	0.43773	0.21	0.390161
Glutamic acid@1.055-n	-0.51	0.00205607	-0.02	0.886723
C6H9N3O2@0.972-n	0.08	0.538554	-0.23	0.0811466
C5H5N5O2@1.121-n	0.36	0.0171041	0.39	0.0100728
C3H9O6P@1.225-n	-0.17	0.718931	0	0.992376
C6H6O6@1.558-n	-0.32	0.0822434	-0.04	0.817788
C6H6O6@1.151-n	-0.11	0.427412	0.16	0.24143
C6H13N3O3@1.083-n	0.13	0.502781	0.37	0.0651188
Hexose@0.978-n	-0.14	0.163108	0.17	0.0865172
C3H7O7P@1.275-n	-0.22	0.509214	-0.56	0.094296
C10H12O4@1.206-n	0.04	0.859987	-0.56	0.0231906
C9H14N4O3@0.98-n	0	0.977537	-0.2	0.0741187
C10H16N2O4@0.921-n	0.01	0.948561	0.26	0.23473
C10H16N4O3@0.98-n	0.27	0.0381955	-0.43	0.00169366
Glucose-6-phosphate@1.216-n	0.22	0.58144	0.6	0.131992
Ox. glutathione@1.684-n	0.09	0.703698	-0.08	0.7109
CMP-N-acetylneuraminate?@1.678-n	0.13	0.408284	0.04	0.774188
C21H35N7O13P2S@1.462-n	-0.23	0.42922	0.31	0.28415
C4H4O4@1.174-n	0.37	0.349304	0.03	0.940137
C4H4O4@1.353-n	0.08	0.602713	-0.01	0.961814
Succinic acid@1.675-n	0.42	0.138409	0.47	0.098049
C5H7NO3@1.054-n	-0.27	0.0857724	0	0.9886
C5H7NO3@1.624-n	-0.3	0.040127	0.02	0.886722
C4H8O5/C5H4N4O@1.114-n	-0.01	0.936822	0.24	0.176167
C4H8O5/C5H4N4O@1.853-n	0.13	0.361586	0.12	0.386864
Hypoxanthine@2.703-n	-0.12	0.576722	0.2	0.345647
2-oxoglutaric acid@1.57-n	-0.3	0.138529	0	0.990132
2-hydroxyglutaric acid@1.518-n	0.03	0.836167	-0.1	0.510216
Xanthine@2.821-n	0.03	0.894549	0.36	0.124169
Phenylalanine@2.014-n	0.02	0.953929	-0.53	0.124589
N-acetylaspartic acid@1.622-n	-0.05	0.832072	-0.12	0.578852
Ascorbic acid@1.34-n	-0.21	0.49989	0.23	0.45807
Tyrosine@1.588-n	-0.36	0.021858	-0.34	0.0282737
Homovanillic acid?/Hydroxyphenyllactic acid?@3.696-n	-0.53	0.00456782	-0.26	0.14717
Citric acid/Isocitric acid@1.743-n	-0.29	0.0819755	0.22	0.170024
C4H9O7P@1.432-n	0.2	0.614556	0.09	0.830723
Tryptophan@3.274-n	-0.27	0.0263793	-0.21	0.0824435
Pantothenic acid@3.223-n	-0.04	0.783128	-0.11	0.470911
Thymidine@3.444-n	-0.5	0.0410301	0.3	0.220472
Adenosine/2-deoxyguanosine@3.379-n	-2.99	4.23936e-05	0.95	0.149298
Inosine@2.932-n	-0.41	0.155279	0.02	0.946038
Glutathione@1.409-n	-0.33	0.119915	0.37	0.0805051
UMP@1.66-n	-0.05	0.814183	0.29	0.161227
C10H14N5O7P/C15H13N3O5S@1.832-n	0.13	0.730163	0.01	0.969261
C10H13N4O8P@1.83-n	0.02	0.811712	0.01	0.89064
GMP?@1.742-n	-0.32	0.0840143	0.17	0.360953
S-adenosylhomocysteine?@3.262-n	-0.08	0.527683	0.07	0.574927
Hydroxybenzaldehyde?/Benzoic acid@4.883-n	0.27	0.345709	-0.21	0.459498
C7H6O3@4.915-n	-1.65	0.0761256	-0.74	0.418399
C9H9NO3@4.163-n	-0.21	0.625696	0.88	0.0487527
C11H15N5O3S@4.019-n	-0.25	0.142293	0.38	0.0242798
FMN@4.323-n	-0.12	0.386943	-0.1	0.470588
Taurocholic acid?@5.64-n	-1.91	0.19863	0.59	0.6903
Myristoleic acid@7.22-n	-0.1	0.767518	-0.38	0.246682
Linoleic acid@7.738-n	0.2	0.450771	-0.16	0.546508
C21H44NO6P@6.623-n	0.35	0.149565	0.06	0.813077
C23H48NO7P@6.905-n	-0.17	0.363128	-0.06	0.762342
C24H39N5O8@6.326-n	-0.08	0.6122	-0.34	0.0359723
Pentadecenoic acid@7.438-n	-0.16	0.670835	-0.3	0.434981
Hexadecadienoic acid@7.369-n	0.03	0.939446	-0.01	0.978271
C16H30O2@7.486-n	-0.59	0.278476	-0.76	0.167242
Palmitoleic acid@7.638-n	-0.09	0.777752	-0.06	0.854096
Heptadecenoic acid@7.825-n	-0.11	0.729167	-0.28	0.401633
C17H34O2@7.887-n	-0.27	0.764459	-1.06	0.244737
Linolenic acid@7.518-n	0.11	0.666711	-0.16	0.555666
Oleic acid@8.011-n	0.05	0.818088	-0.22	0.330334
Eicosapentaenoic acid@7.493-n	0.35	0.445015	0.46	0.319666
C20H32O2@7.572-n	-0.34	0.445944	-0.23	0.603265
Arachidonic acid@7.699-n	0	0.991918	0.35	0.0899216
Dihomo-linolenic acid@7.868-n	0.11	0.581261	0.09	0.638367
C22H32O2@7.548-n	0.21	0.645929	-0.54	0.236223
Docosahexaenoic acid@7.667-n	0.44	0.0749489	-0.18	0.458133
Docosapentaenoic acid@7.79-n	0.14	0.524516	-0.21	0.338574
C9H14N2O11P2@0.893-p	0.31	0.413223	-0.09	0.804541
C10H15N4O14P3@0.853-p	0.96	0.0154624	0.84	0.0331695
C21H32O2@0.921-p	0.31	0.190634	-0.31	0.189557
C22H36O2@0.928-p	0.03	0.933829	-0.86	0.0234063
C3H7O7P@0.884-p	1.02	0.0058938	0.61	0.0861719
Trimethyl-lysine@0.965-p	-0.02	0.907235	0.78	4.72842e-05
C10H12O4@1.265-p	0.1	0.523273	-0.28	0.0787687
Spermine@0.812-p	-0.32	0.169848	-0.21	0.349825
C7H10O7/C8H14O2S2@0.887-p	0.06	0.802479	0.29	0.25126
C10H12O5@0.972-p	-0.03	0.861511	0.49	0.0129034
C12H14N2O3@0.925-p	0.13	0.635756	-0.31	0.257334
C34H44N4O15@0.953-p	0.09	0.687746	0.45	0.0563894
C57H100O5@0.955-p	-0.18	0.654796	0.15	0.700153
C10H16N2O3S@1.054-p	-0.1	0.74655	0.26	0.389494
C8H13N2O5P@1.004-p	0.28	0.0260306	-0.11	0.356471
C3H7NO2@1.76-p	0.19	0.237422	-0.1	0.548783
C5H4N4@1.028-p	0.26	0.0352912	-0.59	1.51148e-05
C7H7NO@1.02-p	-1.02	0.138749	-0.51	0.459432
Spermidine@0.816-p	0.06	0.711133	0.11	0.528043
Lysine@0.833-p	-0.15	0.514358	0.17	0.456937
C10H12N2@1.01-p	-0.36	0.0606257	0.12	0.520139
C8H14O4@1.012-p	-0.12	0.617906	0.32	0.168608
C10H12O3@1.02-p	-0.03	0.736728	-0.31	0.00208354
C3H6O3@1.367-p	-0.03	0.778889	0.14	0.150156
Cytosine?@1.469-p	-0.41	0.0438885	0.43	0.0358284
Uracil@1.691-p	-0.15	0.681327	0.57	0.125673
Uracil@1.86-p	-1.24	0.0289269	0.61	0.270166
C4H7N3O@1.649-p	0.01	0.885083	0	0.987594
Valine/Betaine@1.173-p	-0.28	0.0263673	-0.04	0.7162
Taurine@0.799-p	-0.04	0.71143	-0.03	0.741646
C5H7NO3@1.667-p	-0.17	0.171464	0.04	0.722436
Pipecolic acid?@0.833-p	-0.13	0.556781	0.2	0.385579
C4H9N3O2@2.155-p	0.15	0.5021	0.21	0.359789
C4H8N2O3@1.073-p	0.09	0.541065	-0.31	0.0465503
C5H12N2O2@1.365-p	-0.14	0.452967	-0.14	0.445698
Ornithine@0.824-p	-0.53	0.0248707	0.05	0.815031
C4H6O5@1.359-p	0.41	0.301162	-0.05	0.891242
C5H5N5@1.454-p	-0.38	0.00323228	0.01	0.967062
C5H5N5@2.389-p	-0.16	0.150084	0.07	0.544316
C5H5N5@3.086-p	-0.01	0.970461	0	0.985419
Adenine@1.844-p	0.04	0.828009	-0.07	0.711028
C6H6N2O2@1.513-p	-1.19	0.000354351	0.15	0.617009
C6H6N2O2@1.836-p	-0.19	0.0740099	-0.12	0.257303
C10H7NO4@1.615-p	1.02	0.0151683	1.03	0.0144518
C13H18N2O@0.799-p	-0.46	0.468301	0.49	0.445713
2-deoxycytidine@1.465-p	-1.15	0.00381298	0.4	0.285088
C12H22O4@2-p	-0.05	0.774572	0.29	0.0977197
C12H22O4@1.473-p	-0.1	0.385036	0.16	0.152508
Hydroxybutyrylcarnitine@1.448-p	1.13	8.81933e-05	-0.03	0.910937
Glycerophosphorylcholine@1.334-p	0.24	0.314617	0.26	0.264825
Glycerophosphorylcholine@1.104-p	0.04	0.887605	0.57	0.0534467
C6H13O9P@1.479-p	0.04	0.922732	0.13	0.736007
C9H12O7S@0.994-p	-0.04	0.667022	-0.28	0.00812614
Inosine@2.959-p	-0.37	0.178647	0.1	0.716957
C14H17N3O3@1.522-p	0.07	0.833764	0.42	0.192582
C12H21NO6@1.013-p	0.11	0.453198	-0.1	0.480182
C11H15N5O4@1.489-p	0.03	0.794071	0.1	0.462559
CMP-N-acetylneuraminate?@1.718-p	0.02	0.942843	-0.14	0.521834
DephosphoCoA?@1.472-p	-0.27	0.37974	0.54	0.0827241
Proline betaine?@1.318-p	0.16	0.28235	0.05	0.726698
C7H15NO2@1.127-p	0.06	0.677714	0.33	0.0337987
C9H8O2@2.017-p	0.01	0.969431	-0.07	0.728196
C5H5N5O@2.129-p	-1.17	0.000605905	0.96	0.00400031
C5H5N5O@1.743-p	-0.19	0.403367	0.34	0.136992
C5H5N5O@1.028-p	0.08	0.604353	-0.15	0.309962
C8H17NO2@1.316-p	-0.44	0.0109447	-0.01	0.959105
C9H9NO2@1.016-p	-0.04	0.619504	-0.13	0.0952715
C9H8O3@0.799-p	-0.08	0.614425	0.01	0.970786
C9H8O3@1.598-p	-0.41	0.0133827	-0.27	0.0984296
Methionine sulfoxide?@0.799-p	-0.08	0.596212	-0.13	0.397488
Phenylalanine@2.022-p	0.07	0.739713	-0.11	0.578391
C8H12N2O2@0.867-p	0.15	0.551414	0.25	0.32385
Ascorbic acid@1.344-p	0.01	0.965161	0.34	0.18783
Cysteinylglycine?@1.42-p	-0.34	0.0481634	0.31	0.0729677
C6H5N5O2@1.421-p	-0.66	0.0508691	0.42	0.212621
Tyrosine@1.598-p	-0.4	0.016538	-0.27	0.101792
N6-acetyllysine?/N2-acetyllysine@1.358-p	-0.59	0.0014842	0.18	0.317892
N6-acetyllysine?/N2-acetyllysine@1.622-p	0.26	0.24231	0.54	0.0181881
C7H16N4O2@1.01-p	0	0.984649	0.15	0.284559
S-adenosylhomocysteine@3.278-p	-0.12	0.374132	0.1	0.482272
S-adenosylmethionine@1.422-p	-0.52	0.000719866	0.16	0.250968
CDP@1.057-p	0.34	0.0815783	-0.03	0.888252
C10H13N5O6@1.44-p	-0.46	0.0719654	0.14	0.56265
Glutathione@1.424-p	-0.26	0.0534119	0.29	0.038256
CMP@1.611-p	0.12	0.400825	0.33	0.0212749
UMP@1.677-p	0.03	0.868858	0.38	0.0460041
C10H14N5O7P/C15H13N3O5S@3.126-p	0.1	0.300121	0.18	0.0758942
AMP@1.855-p	0.15	0.63138	0.16	0.601457
C6H6N2O@3.286-p	0.05	0.638754	0.14	0.162494
Niacinamide@2.636-p	-0.08	0.37829	0.06	0.486152
C4H8O5/C5H4N4O@0.932-p	-0.07	0.375666	-0.13	0.0910224
C5H4N4O@2.955-p	-1.01	0.0038823	0.09	0.777595
Hypoxanthine@2.725-p	-0.16	0.428122	0.25	0.229916
C5H4N4O@1.807-p	0.06	0.496714	0.11	0.203531
Xanthine@2.854-p	0.01	0.950644	0.37	0.102649
Uric acid@1.933-p	-0.1	0.555959	0.3	0.0707695
C5H4N4O3@1.014-p	0.25	0.190415	0.27	0.164907
N-acetylaspartic acid@1.667-p	0	0.989789	0.04	0.83149
C12H13NO2@3.307-p	-2.56	0.000450398	-1.57	0.0238716
Acetylcarnitine@1.3-p	0.2	0.0891339	0.26	0.0292171
Tryptophan@3.3-p	-0.24	0.0631367	-0.1	0.430869
Propionylcarnitine@1.707-p	-0.17	0.298747	-0.01	0.936878
Leucylproline?@2.002-p	-0.04	0.761945	0.23	0.0741428
Leucylproline?@1.467-p	-0.07	0.530978	0.2	0.0652919
C8H10NO6P@1.739-p?	1.19	0.0130212	0.25	0.58352
C12H16N2O4@1.803-p	0.73	0.0458128	0.72	0.0491536
C10H14N2O6@1.663-p	-0.5	0.352387	0.04	0.946105
5-methyluridine?@2.708-p	-0.35	0.243677	0.12	0.686724
Adenosine/2-deoxyguanosine@3.433-p	-0.58	0.0358213	-0.3	0.259634
C14H18N2O6@1.741-p	-0.2	0.661897	-0.38	0.399557
GMP?@1.75-p	-0.1	0.437005	0.35	0.0101914
S-lactoylglutathione?@1.914-p	0.31	0.336586	-0.09	0.771688
ADP-ribose?@1.7-p	-0.14	0.784451	-0.75	0.138483
Ox. glutathione@1.718-p	0.04	0.84802	-0.12	0.566324
C5H6N2O2@3.452-p	-0.77	0.00160199	0.31	0.181302
C7H8N2O2@3.399-p	0.11	0.493171	0.03	0.833279
C7H8N2O2@3.518-p	0.18	0.25997	-0.2	0.213584
C8H15NO5@3.294-p	-0.23	0.0848375	-0.1	0.45561
Pantothenic acid@3.243-p	-0.01	0.92474	-0.07	0.653346
Isobutyrylcarnitine@2.773-p	0.98	2.9716e-05	0.01	0.977812
Tiglylcarnitine@3.525-p	-0.37	0.217551	0.28	0.341261
Isovalerylcarnitine@3.594-p	0.17	0.639795	-0.09	0.808047
C10H16N2O7@3.652-p	0.59	0.118388	0.11	0.757543
Guanosine@3.118-p	-2.43	2.31439e-05	0.88	0.0897285
C11H15N5O3S@1.431-p	-0.5	0.00171353	0.13	0.373127
5-methylthioadenosine@4.023-p	-0.22	0.122055	0.38	0.0103104
C19H28O5S@3.355-p	-0.41	0.413894	-0.29	0.567806
Succinyladenosine@3.601-p	-0.07	0.82567	0.19	0.560409
C54H98O5@3.646-p	0.14	0.627095	0.44	0.12397
C9H9NO3@4.175-p	-0.45	0.244834	1.05	0.00899928
Hexanoylcarnitine@4.115-p	1.64	2.76444e-09	0.57	0.0122692
Octenoylcarnitine@4.515-p	0.92	0.000108525	0.5	0.0250167
Octanoylcarnitine@4.764-p	1.45	2.3438e-07	0.54	0.0261453
C22H31NO2@4.018-p	-0.26	0.425896	0.03	0.924526
C22H31NO2@3.567-p	-0.05	0.730245	0.41	0.0082782
Dodecenoylcarnitine@5.471-p	0.93	0.000241934	0.37	0.113433
Corticosterone?@5.875-p	-0.09	0.885904	-0.13	0.822158
C18H35NO@5.792-p	-0.21	0.173573	0.09	0.546219
Nonanoylcarnitine@5.015-p	0.08	0.82877	0.35	0.320071
Decenoylcarnitine@5.064-p	0.7	0.0107749	0.44	0.0995382
Decanoylcarnitine@5.252-p	1.07	1.80085e-05	0.37	0.0999895
Hydroxytetradecanoylcarnitine@5.599-p	0.6	0.00712646	0.39	0.0686281
C27H46O2@5.508-p	-0.02	0.915297	0.01	0.964293
C27H46O2@6.273-p	-0.37	0.437554	-0.58	0.222072
C27H42O3@5.776-p	0.34	0.285779	0.24	0.460512
C29H50O2@5.88-p	0.83	0.0240176	0.06	0.857721
C29H50O2@6.721-p	-0.84	0.214045	-1.54	0.0257081
PCae(18:2)@6.617-p	-0.52	0.000929928	-0.05	0.721276
C12H11NO6@6.332-p	-0.45	0.408488	0.2	0.713106
Dodecanoylcarnitine@5.718-p	0.87	1.42667e-05	0.29	0.109847
C24H34O2@5.919-p	-1.11	0.222246	-0.28	0.75447
Tetradecadiencarnitine@5.696-p	0.58	0.030897	-0.03	0.906046
Tetradecanoylcarnitine@6.216-p	0.45	0.00617788	0.3	0.0652287
C24H36O3@5.68-p	-1.7	0.0802403	-1.01	0.292854
C24H36O3@5.943-p	-0.19	0.805978	0.05	0.944171
Hydroxytetradecenoylcarnitine@5.417-p	0.7	0.00804801	0.37	0.146893
Hexadecadienoylcarnitine@6.09-p	0.77	0.000309276	0.19	0.326285
Hexadecenoylcarnitine@6.373-p	0.29	0.103995	0.03	0.879536
Hydroxyhexadecanoylcarnitine@6.03-p	0.17	0.393271	0.27	0.170399
C21H44NO6P@6.481-p	-0.05	0.67688	-0.01	0.948871
C21H44NO6P@6.626-p	-0.06	0.618347	-0.14	0.261662
Hydroxyoctadecenoylcarnitine@6.186-p	0.16	0.421639	0.05	0.806248
Hydroxyoctadecanoylcarnitine@6.518-p	0.22	0.187709	0.35	0.0383359
C24H48NO7P@6.426-p	-0.54	5.59517e-05	0.03	0.777072
C32H39NO4@6.3-p	-0.51	0.00210297	-0.08	0.61965
C26H48NO7P@6.851-p	-0.49	0.000225381	0.06	0.650131
C24H39N5O8@6.325-p	-0.34	0.0821292	-0.26	0.189554
C30H50NO7P@6.598-p	-0.22	0.258927	-0.46	0.0248477
Hydroxyhexadecenoylcarnitine@5.78-p	0.26	0.214096	0.13	0.547121
Linoleylcarnitine@6.558-p	0.39	0.0535728	-0.19	0.340503
Oleoylcarnitine@6.915-p	0.22	0.223217	-0.1	0.567647
Stearoylcarnitine@7.47-p	0.59	0.00353789	0.39	0.0498825
PCae(14:0)@6.255-p	-0.64	1.0477e-05	0.07	0.598733
C23H48NO7P@6.917-p	-0.3	0.0316362	0.03	0.827624
PCae(16:0)@6.843-p	-0.44	0.000145662	0.07	0.491062
PCae(18:1)@7-p	-0.5	9.20109e-05	0.01	0.964979
PCae(18:0)@7.298-p	-0.33	0.0140118	0.14	0.276329
PCae(18:0)@7.698-p	-0.3	0.0409053	-0.03	0.860888
PCae(20:4)@6.601-p	-0.55	0.00179571	-0.13	0.425938
C28H52NO7P@6.832-p	-0.55	0.000182649	-0.01	0.939459
C28H52NO7P@7.333-p	-0.35	0.0430396	0.02	0.881223
Sphingosine@5.79-p	-0.27	0.051013	0	0.981006
C30H52NO7P@6.66-p	-0.34	0.0750311	-0.35	0.06599
C33H64NO8P@7.101-p	-0.06	0.875886	0.81	0.0371386
Tetradecenoylcarnitine@5.915-p	0.65	0.00191492	0.13	0.508584
Palmitoylcarnitine@6.775-p	0.24	0.161316	0.19	0.269549
C27H44O2@6.775-p	0.23	0.20253	0.19	0.288833
NAD@2.405-n	0.12	0.63729	0.2	0.430574
Fumaric acid@1.862-n	0.04	0.831364	0.09	0.629376
Succinyladenosine@3.587-n	0.05	0.899963	0.28	0.505767
Azelic acid@4.873-n	0.24	0.0918	-0.01	0.956424
Nonanoic acid@6.283-n	0.31	0.118895	-0.03	0.871768
Pentadecanoic acid@7.702-n	-0.13	0.57353	0.03	0.890406
Palmitic acid@7.937-n	0	0.987169	-0.12	0.367254
Heptadecanoic acid@8.125-n	-0.07	0.773377	-0.24	0.300876
Stearic acid@8.109-n	0.04	0.945669	-0.6	0.263181
Taurine@1.488-p	0.24	0.704047	0.31	0.62025
NAD@2.383-p	0.13	0.619755	0.12	0.630139
Adenosine@1.691-lc	-0.22	0.511809	-0.6	0.0863821
NAD@1.805-lc	0.23	0.386966	0.1	0.700101
AMP@2.371-lc	0.34	0.328396	0.27	0.430436
ADP@4.649-lc	0.47	0.214639	0.24	0.524611
NADH@4.323-lc	0.42	0.254803	-0.03	0.935844
ATP@6.572-lc	0.25	0.480235	0.04	0.909503
NADPH@6.589-lc	0.66	0.0435048	0.17	0.586214
NADP@6.57-lc	0.09	0.81736	-0.02	0.953723
FAD@6.615-lc	0.15	0.335346	0.17	0.268767
MalonylCoA@6.636-lc	0.46	0.0235024	0.05	0.798236
CoA@6.639-lc	-0.05	0.887207	0.65	0.0585594
AcetylCoA@6.668-lc	0.26	0.422474	0.69	0.0347004
