# Supplementary material for: Autophagy-mediated metabolic effects of aspirin
Source: Cell Death Discov. 2020 Nov 24;6:129. doi: 10.1038/s41420-020-00365-0 (PMC7687910; doi:10.1038/s41420-020-00365-0)
Supplement: Supplementary file 6 — Table S2 [file 41420_2020_365_MOESM6_ESM.xlsx]

## Sheet: Suppl Table 2
Metabolites	2-aminoadipic acid@15.43-gc	2-hydroxybutyric acid@7.40-gc	2-hydroxyglutaric acid@13.19-gc	2-oxoglutaric acid@13.19-gc	4-hydroxymandelic acid@15.41-gc	4-hydroxyproline@12.62-gc	5-aminovaleric acid@13.71-gc	5-oxoproline@12.55-gc	Allantoin@16.76-gc	Alpha-tocopherol@29.68-gc	Arabinose@14.35-gc	Arabitol@15.00-gc	Asparagine@14.31-gc	Aspartic acid@12.55-gc	Beta-alanine@11.34-gc	Cadaverine@16.07-gc	Citric acid;Isocitric acid@15.99-gc	Creatine@12.99-gc	Dimethylglycine@5.70-gc	Erythritol@12.47-gc	Fructose@16.70-gc	Fumaric acid@10.24-gc	GABA@12.63-gc	Galactitol;Sorbitol;Mannitol@17.54-gc	Glutamic acid@13.71-gc	Glutamine@15.43-gc	Glyceric acid@10.13-gc	Glycerol-3-phosphate@15.41-gc	Glycine@9.80-gc	Histidine@17.10-gc	Homoserine@10.52-gc	Hypotaurine@13.48-gc	Isoleucine@9.62-gc	Ketoisocaproic acid@8.54-gc	Ketoisovaleric acid@7.50-gc	Lactic acid@6.55-gc	Leucine@9.32-gc	Malic acid@12.16-gc	N-acetylputrescine@15.16-gc	Nicotinic acid@9.55-gc	O-phosphoethanolamine@15.59-gc	Pantothenic acid@18.10-gc	Phenylalanine@13.79-gc	Phenylbutyric acid@12.60-gc	Phosphoenolpyruvic acid@13.54-gc	Phosphoric acid@9.39-gc	Proline@9.66-gc	Putrescine@15.03-gc	Pyruvic acid;Oxaloacetic acid@6.41-gc
HCT116-Co1	-0.541	0.39	-0.419	0.349	-0.454	3.316	-0.532	-0.492	0.412	-0.316	1.082	0.359	3.062	-0.207	-0.498	0.347	0.548	-0.268	0.057	0.208	0.225	0.197	2.634	0.066	-0.315	-0.658	-0.216	-0.422	-0.171	-0.862	0.193	-0.637	-0.478	-0.599	-1.704	0.308	-0.611	0.346	1.165	2.806	2.427	-0.075	-0.707	-0.484	0.545	0.341	1.315	1.315	-0.026
HCT116-Co2	-0.734	0.245	-0.613	0.07	-0.716	3.152	-0.701	-0.629	0.23	-0.68	0.856	0.186	2.178	-0.421	-0.724	0.078	0.023	0.024	0.127	0.032	0.033	-0.012	2.472	-0.126	-0.645	-0.808	-0.39	-0.621	-0.375	-1.406	0.37	-1.04	-0.586	-0.921	-1.934	0.224	-0.532	0.128	0.967	2.528	2.002	-0.344	-0.938	-0.593	0.117	0.187	1.201	0.748	-0.106
HCT116-Co3	-0.583	0.35	-0.565	0.284	-0.488	3.426	-0.456	-0.507	0.634	0.47	0.902	0.251	2.926	-0.236	-0.537	0.003	0.109	0.439	0.135	0.164	0.16	0.212	2.693	-0.045	-0.311	-0.52	-0.39	-0.426	-0.201	-0.611	0.368	-0.872	-0.263	-0.689	-1.893	0.463	-0.177	0.292	1.314	2.675	2.153	-0.143	-0.672	-0.521	0.328	0.213	1.611	0.75	0.029
HCT116-Co4	-0.855	0.225	-0.489	0.133	-0.594	3.224	-0.714	-0.539	-0.023	-0.277	0.577	0.163	2.831	-0.332	-0.545	0.137	0.158	-0.064	0.502	0.042	-0.052	0.06	2.599	-0.282	-0.472	-0.758	-0.069	-0.607	0.012	-0.621	0.068	-0.756	-0.484	-0.873	-1.911	0.184	-0.593	0.254	1.004	2.658	2.159	-0.088	-0.921	-0.447	0.461	0.108	1.398	0.721	-0.214
HCT116-Asp1	-0.233	-0.036	-0.944	-1.084	0.839	3.534	-0.839	-0.416	-0.558	-0.375	0.301	-0.041	3.531	-0.247	-0.717	0.033	-0.013	-0.369	-0.246	-0.199	-0.175	-0.444	2.857	-0.461	-0.709	-0.122	-0.483	0.757	0.214	-0.294	0.708	-0.853	-0.529	-1.13	-2.414	-0.254	-0.581	-0.326	0.392	2.017	2.292	-2.222	-0.382	-0.806	0.294	-0.054	1.401	0.101	-0.698
HCT116-Asp2	-0.693	-0.411	-1.438	-1.689	0.042	2.944	-1.525	-0.834	-1.26	-1.683	0.015	-0.586	2.722	-0.948	-1.345	-0.13	-0.485	-1.5	-0.202	-0.678	-0.699	-1.013	2.256	-0.967	-1.428	-0.65	-0.949	0.123	-0.191	-1.238	0.513	-1.62	-1.089	-2.05	-3.03	-0.725	-0.837	-0.899	0.225	1.482	1.587	-2.889	-0.96	-1.271	-0.543	-0.502	0.702	-0.205	-1.057
HCT116-Asp3	-0.332	-0.057	-1.104	-1.297	0.541	3.366	-1.006	-0.602	-0.612	-0.843	0.154	-0.168	3.213	-0.454	-0.993	-0.096	-0.272	-0.537	-0.015	-0.245	-0.194	-0.67	2.67	-0.417	-0.892	-0.299	-0.586	0.515	0.038	-0.057	0.435	-1.365	-0.433	-1.529	-2.848	-0.164	-0.593	-0.541	0.489	2.084	1.871	-2.485	-0.535	-1.049	-0.242	-0.201	1.468	0.064	-0.577
HCT116-Asp4	-0.182	-0.263	-1.117	-1.298	0.553	3.451	-0.971	-0.617	-0.18	-0.94	0.54	-0.189	2.95	-0.417	-0.975	-0.348	-0.183	-0.291	0.112	-0.35	-0.299	-0.583	2.723	-0.529	-0.824	-0.17	-0.757	0.594	0.047	-0.64	1.097	-1.367	-0.305	-1.633	-2.717	-0.128	-0.104	-0.57	0.529	1.928	1.85	-2.598	-0.494	-1.101	-0.193	-0.09	1.662	-0.046	-0.605
Hela-Co1	-0.186	-0.29	-0.933	-1.295	0.977	-1.516	-0.788	-0.267	-0.212	-0.09	0.297	-0.355	-3.123	0.092	-0.64	-0.041	-1.185	-1.178	-0.618	-0.371	-0.114	-0.667	-1.607	-0.279	-0.682	-0.147	-0.905	0.941	-0.449	0.065	-0.681	-0.161	0.421	-0.273	0.16	-0.84	0.488	-0.619	-0.689	-0.879	-1.443	0.341	0.147	-0.439	-0.753	-0.01	-1.026	-1.192	0.043
Hela-Co2	0.255	-0.221	-0.703	-1.053	1.136	-1.154	-0.213	-0.086	0.14	-0.032	0.678	-0.063	-1.886	0.564	-0.381	-0.012	-1.206	-0.467	-0.468	-0.09	0.139	-0.297	-1.266	0.019	-0.062	0.227	-0.796	1.14	-0.385	0.648	0.441	-0.053	1.033	0.252	0.626	0.039	1.015	-0.257	-0.657	-0.851	-1.05	0.6	0.578	-0.297	-0.851	0.141	-0.016	-0.995	0.786
Hela-Co3	0.082	-0.251	-0.814	-1.128	0.959	-1.358	-0.483	-0.108	0.081	0.123	0.509	-0.142	-2.52	0.356	-0.501	-0.035	-1.034	-1.035	-0.61	-0.2	0.057	-0.532	-1.278	-0.088	-0.386	0.038	-0.757	0.982	-0.429	0.201	0.072	-0.172	0.642	-0.109	0.263	-0.449	0.454	-0.427	-0.526	-0.642	-1.284	0.459	0.4	-0.415	-0.566	0.088	-0.918	-0.881	0.329
Hela-Co4	0.147	-0.066	-0.72	-1.185	1.162	-1.136	-0.319	-0.053	0.03	0.069	0.403	0.031	-2.266	0.537	-0.418	-0.087	-0.975	-0.706	-0.437	-0.077	0.163	-0.457	-1.287	0.042	-0.166	0.203	-0.785	1.127	-0.542	0.47	0.424	-0.084	0.95	0.194	0.552	-0.047	0.918	-0.35	-0.638	-1.019	-1.118	0.561	0.567	-0.322	-0.646	0.192	-0.348	-0.948	0.528
Hela-Asp1	0.18	-0.403	-0.346	-0.804	1.157	-1.332	-0.072	0.233	-0.256	-0.286	-0.178	-0.31	-2.476	0.307	-0.027	-0.734	-0.64	-3.425	-0.616	-0.271	-0.076	-0.565	-0.734	-0.318	0.044	0.2	-0.947	1.161	-0.076	0.124	-0.558	-0.144	-0.311	-0.084	0.336	-0.522	-0.133	-0.574	-0.254	-1.159	-1.238	-0.389	0.462	0.059	-0.595	-0.001	-2.705	-0.801	0.178
Hela-Asp2	0.126	-0.297	-0.401	-0.766	1.207	-1.32	-0.098	0.049	-0.102	-0.054	-0.181	-0.397	-2.516	0.283	-0.065	-0.19	-0.687	-0.924	-0.3	-0.377	-0.043	-0.633	-0.835	-0.234	0.028	0.206	-0.935	1.166	0.046	0.241	-0.298	0.002	0.597	-0.224	0.245	-0.49	0.483	-0.576	-0.8	-1.174	-1.237	-0.412	0.28	0.207	-0.455	0.051	-1.511	-0.996	0.124
Hela-Asp3	0.176	-0.26	-0.425	-0.894	1.192	-1.328	0.024	0.008	-0.318	-0.26	-0.239	-0.321	-1.826	0.409	-0.01	-0.098	-0.839	-1.119	-0.764	-0.382	-0.202	-0.647	-0.678	-0.433	0.129	0.231	-1.185	1.212	-0.021	0.902	-0.013	-0.051	0.542	0.099	0.422	-0.276	0.422	-0.622	-0.67	-1.064	-1.395	-0.617	0.483	0.064	-0.831	-0.016	-1.388	-0.903	0.048
Hela-Asp4	-0.114	-0.463	-0.705	-1.155	0.876	-1.578	-0.317	-0.25	-0.852	-0.354	-0.374	-0.641	-2.683	-0.038	-0.339	-0.273	-1.043	-1.43	0.016	-0.628	-0.484	-0.939	-1.026	-0.659	-0.208	-0.118	-1.306	0.909	0.553	0.011	-0.075	-0.415	0.281	-0.509	-0.073	-0.571	0.499	-0.945	-1.263	-1.418	-1.542	-0.818	0.071	-0.191	-1.145	-0.13	-1.887	-1.802	-0.054
HepG2-Co1	-1.89	-0.394	-0.525	0.301	-1.151	-1.708	-1.296	-1.161	-0.743	-0.283	-1.884	-0.598	-1.104	-1.038	-1.182	0.012	-0.203	-0.292	-0.003	-0.529	-0.566	-0.375	-1.846	-0.791	-1.174	-1.84	-0.617	-1.185	-2.007	-2.384	-1.588	-0.987	-0.935	-1.942	-2.108	-0.912	-0.806	-0.352	0.234	-0.806	0.447	0.244	-1.429	-1.145	-0.052	-0.619	-1.067	-0.806	-0.926
HepG2-Co2	-2.086	-0.438	-0.741	0.017	-1.631	-1.959	-1.576	-1.279	-0.821	-0.325	-2.334	-0.659	-1.682	-1.515	-1.414	-0.198	-0.461	-0.87	-0.578	-0.743	-0.78	-0.616	-2.023	-1.059	-1.595	-2.034	-0.573	-1.48	-1.882	-1.571	-1.958	-1.314	-1.007	-2.003	-2.286	-0.978	-0.914	-0.583	-0.027	-0.634	0.012	0.003	-1.788	-1.155	-0.146	-0.603	-1.373	-0.961	-1.196
HepG2-Co3	-1.397	-0.178	-0.56	0.24	-1.333	-1.712	-1.297	-1.166	-0.452	-0.548	-1.801	-0.364	-0.984	-1.244	-1.292	-0.009	-0.403	-0.491	-0.423	-0.344	-0.358	-0.399	-1.865	-0.512	-1.278	-1.523	-0.65	-1.311	-2.164	-0.425	-1.45	-1.219	-0.668	-2.097	-2.238	-0.682	-0.61	-0.464	0.533	-0.754	0.147	0.078	-1.285	-1.102	-0.486	-0.617	-0.995	-0.488	-0.766
HepG2-Co4	-1.821	-0.278	-0.833	-0.268	-1.554	-2.004	-1.791	-1.368	-0.441	-0.728	-2	-0.665	-1.304	-1.668	-1.648	-0.056	-0.758	-0.733	-0.582	-0.572	-0.552	-0.86	-2.177	-0.765	-1.735	-1.93	-0.64	-1.701	-2.117	-0.738	-1.681	-1.567	-0.92	-1.687	-2.35	-0.75	-0.765	-0.938	0.422	-0.6	-0.291	-0.352	-1.522	-1.533	-0.927	-0.811	-1.279	-0.741	-1.051
HepG2-Asp1	-1.102	-0.405	-0.826	-0.631	-0.109	-1.272	-1.289	-0.895	-1.063	-0.636	-0.73	-0.773	-0.336	-0.807	-0.87	-0.217	-0.08	-0.581	-0.48	-0.796	-0.831	-0.555	-1.094	-1.05	-1.163	-1.004	-0.909	-0.081	-1.373	-0.386	-1.406	-1.005	-1.074	-2.238	-2.367	-0.884	-0.797	-0.564	0.4	-0.865	0.645	-1.773	-1.202	-1.114	-0.88	-0.726	-0.639	-0.898	-1.2
HepG2-Asp2	-1.09	-0.386	-0.602	-0.735	-0.3	-1.396	-1.394	-1	-0.772	-0.524	-1.692	-0.68	-0.392	-0.971	-0.973	-0.221	-0.206	-0.117	-0.49	-0.743	-0.727	-0.701	-1.331	-0.979	-1.3	-1.138	-1.031	-0.265	-1.031	-0.603	-1.353	-1.124	-0.794	-2.135	-2.415	-0.759	-0.712	-0.649	0.098	-0.791	0.473	-1.8	-1.269	-1.18	-1.33	-0.713	-0.416	-0.761	-1.108
HepG2-Asp3	-0.769	-0.285	-0.584	-0.429	0.02	-1.063	-1.001	-0.806	-0.748	-0.298	-1.415	-0.401	0.045	-0.641	-0.745	-0.247	0	0.088	-0.195	-0.437	-0.429	-0.306	-0.975	-0.601	-0.887	-0.718	-0.868	0.082	-0.509	-0.417	-1.019	-0.918	-0.51	-1.972	-2.474	-0.434	-0.351	-0.435	0.554	-1.033	0.747	-1.615	-0.873	-1.1	-1.212	-0.628	-0.038	-0.428	-0.794
HepG2-Asp4	-0.961	-0.173	-0.65	-0.529	-0.165	-1.161	-1.17	-0.791	-0.38	-0.235	-1.033	-0.317	-0.089	-0.849	-0.863	-0.196	-0.13	-0.072	-0.385	-0.266	-0.497	-0.599	-1.203	-0.415	-1.071	-0.903	-0.521	-0.116	-1.433	-0.025	-0.844	-0.904	-0.711	-1.33	-1.496	-0.474	-0.463	-0.548	0.597	-0.414	0.805	-1.573	-0.891	-1.13	-0.587	-0.642	-0.516	-0.659	-0.891
Mef-Co1	0.764	0.635	2.693	2.106	-0.08	-0.03	1.413	1.056	0.711	1.079	1.087	1.086	1.137	0.682	2.235	-0.536	-0.045	0.474	0.666	1.017	0.934	1.467	-0.266	1.659	1.198	0.736	2.236	-0.168	1.201	0.2	0.683	2.385	0.288	2.388	2.739	1.099	0.034	1.448	-0.584	-0.285	0.075	0.984	0.935	1.318	0.262	0.481	0.411	-0.55	0.71
Mef-Co2	0.734	0.495	2.478	2.003	-0.422	-0.263	1.281	0.772	0.597	0.823	0.96	0.802	1.015	0.478	2.022	-0.563	0.187	0.613	0.642	0.693	0.641	1.177	-0.484	1.237	1.091	0.664	1.906	-0.372	0.949	-0.037	0.865	2.165	0.395	2.26	2.592	0.972	0.056	1.263	-0.794	-0.347	-0.413	0.857	0.672	1.242	0.365	0.391	0.659	-0.542	0.633
Mef-Co3	0.666	0.471	2.478	1.925	-0.352	-0.171	1.317	0.817	0.671	0.998	0.891	0.72	1.011	0.349	2.111	-0.263	-0.123	0.871	0.563	0.713	0.6	1.194	-0.326	1.247	1.134	0.642	1.91	-0.392	0.966	0.34	0.847	2.188	0.711	2.196	2.681	0.932	0.563	1.236	-0.793	-0.241	-0.03	0.924	0.694	1.207	-0.082	0.38	1.206	-0.823	0.619
Mef-Co4	0.511	0.374	2.508	2.057	-0.397	-0.283	1.266	0.71	0.614	0.752	0.938	0.641	0.945	0.455	2.044	-0.193	0.294	0.68	0.619	0.666	0.568	1.198	-0.576	1.343	1.126	0.548	1.969	-0.482	0.936	-0.201	0.478	2.222	0.321	2.216	2.615	0.77	0.275	1.261	-0.999	-0.287	-0.332	0.788	0.493	1.334	0.606	0.421	0.831	-0.608	0.626
Mef-Asp1	0.676	0.518	2.828	1.594	-0.027	-0.133	1.097	1.039	0.274	0.814	0.454	0.631	0.589	1.038	2.686	-0.787	0.197	0.376	0.739	0.767	0.546	1.925	0.15	0.809	0.979	0.67	2.566	-0.088	1.577	-0.374	-0.311	2.457	-0.537	1.975	2.469	0.763	-0.322	1.701	-0.728	-0.485	-0.075	1.408	0.766	1.295	0.018	0.423	-0.305	0.128	0.288
Mef-Asp2	1.026	0.477	2.713	1.684	-0.132	0.037	1.375	0.804	0.962	0.823	0.234	0.701	1.666	1.272	2.727	-0.614	0.18	1.403	1.199	0.726	0.632	2.024	0.181	0.796	1.155	1.002	2.461	-0.141	1.71	0.577	0.826	2.452	0.921	1.887	2.482	0.989	0.699	1.793	-0.721	-0.303	-0.418	1.33	0.919	1.033	0.141	0.294	1.355	0.665	0.776
Mef-Asp3	0.945	0.358	2.771	1.851	-0.113	-0.118	1.367	0.854	0.848	0.91	0.217	0.621	1.594	1.101	2.515	-0.516	0.634	0.659	0.92	0.588	0.45	1.793	-0.043	0.882	1.176	0.852	2.563	-0.079	1.641	0.293	0.69	2.313	-0.055	1.821	2.098	0.85	-0.314	1.717	-0.597	-0.49	-0.26	1.205	0.674	1.253	0.365	0.413	0.061	0.946	0.572
Mef-Asp4	0.724	0.207	2.522	1.541	-0.327	-0.287	1.103	0.68	0.557	0.741	0.11	0.359	1.108	0.99	2.34	-0.458	0.235	0.818	1.103	0.44	0.352	1.822	-0.229	0.668	0.998	0.724	2.267	-0.348	1.408	-0.054	-0.012	2.23	0.111	1.337	1.898	0.519	0.218	1.555	-0.927	0.122	-0.584	1.061	0.48	1.081	0.102	0.253	0.347	0.065	0.53
U2OS-Co1	0.719	-0.009	-0.72	-0.057	-0.323	-0.464	1.165	0.963	0.054	0.381	0.57	0.227	-1.027	0.508	-0.236	0.899	0.996	0.571	0.036	0.372	0.377	-0.116	-0.039	0.455	1.009	0.769	0.016	-0.241	1.014	0.92	-0.885	0.227	-0.803	1.052	1.613	-0.387	-0.527	-0.078	0.547	-0.37	-0.606	1.878	0.748	1.105	0.918	0.256	-0.954	1.356	0.328
U2OS-Co2	0.711	-0.059	-0.78	0.209	-0.395	-0.452	1.102	0.654	0.029	0.319	0.537	-0.086	-1.645	0.285	-0.29	0.828	0.954	1.703	-0.108	-0.009	-0.084	-0.189	0.025	0.012	0.949	0.757	-0.062	-0.383	0.061	0.137	0.6	-0.056	0.521	1.122	1.513	0.155	0.537	-0.14	0.129	-0.28	-0.881	1.62	0.549	0.942	1.168	0.327	0.491	1.279	0.386
U2OS-Co3	0.469	-0.012	-1.017	-0.586	-0.635	-0.875	0.747	0.595	0.272	-0.101	-0.089	-0.125	-1.468	0.005	-0.754	0.557	0.483	0.51	-0.415	0.096	0.105	-0.443	-0.493	0.245	0.741	0.488	-0.488	-0.64	-0.284	0.733	-0.126	-0.326	-0.323	0.957	1.547	-0.294	-0.265	-0.481	-0.043	-0.498	-1.189	1.543	0.314	0.86	0.399	-0.061	-0.679	0.777	0.141
U2OS-Co4	1.086	0.273	-0.661	0.145	-0.304	-0.243	1.268	0.904	0.638	0.444	0.653	0.438	-1.388	0.374	-0.227	0.728	0.941	1.184	0.142	0.64	0.614	-0.08	0.083	0.798	1.08	1.052	0.201	-0.336	0.263	1.029	0.59	0.053	0.785	1.598	2.1	0.371	0.837	-0.123	0.658	-0.022	-0.772	1.992	1.072	0.888	1.145	0.397	0.522	1.638	0.847
U2OS-Asp1	1.181	0.021	-0.358	-0.256	0.233	-0.197	1.172	0.79	0.497	0.052	0.012	0.006	-0.946	0.339	-0.03	0.771	0.835	1.644	0.033	0.124	-0.002	-0.145	0.367	0.05	1.044	1.168	-0.38	0.169	0.579	1.105	0.951	-0.03	1.074	1.134	1.779	0.565	0.82	-0.396	0.086	-0.325	-1.051	0.423	0.925	0.847	1.26	0.127	0.445	1.475	0.423
U2OS-Asp2	1.381	0.224	-0.299	0.184	0.243	-0.138	1.202	0.869	0.591	0.37	0.359	0.235	-0.83	0.348	0.072	0.836	1.271	1.448	0.145	0.267	0.116	-0.197	0.447	0.203	1.034	1.296	-0.007	0.182	0.612	1.172	0.688	0.011	0.864	1.167	1.742	0.457	0.58	-0.312	0.504	-0.053	-0.937	0.514	1.02	0.911	1.149	0.27	-0.025	1.63	0.714
U2OS-Asp3	1.685	0.165	-0.032	0.276	0.4	0.159	1.481	0.996	0.711	0.354	0.333	0.194	-0.058	0.631	0.253	0.832	1.446	1.887	0.229	0.416	0.231	-0.011	0.769	0.234	1.203	1.551	0.11	0.379	0.894	2.142	1.348	0.147	1.318	1.309	1.928	0.852	1.279	-0.1	0.495	0.007	-0.786	0.647	1.36	0.794	1.457	0.314	0.689	1.695	0.91
U2OS-Asp4	1.326	0.209	-0.068	0.171	0.466	0.039	1.471	1.072	0.243	0.346	0.281	0.229	0.025	0.629	0.233	1.057	1.48	1.077	-0.05	0.334	0.222	-0.022	0.754	0.247	1.184	1.316	-0.001	0.446	0.921	1.631	1.005	0.187	1.039	1.062	1.857	0.509	0.831	-0.125	0.366	-0.217	-0.756	0.733	1.257	0.951	1.423	0.355	0.307	1.681	0.703
[truncated: 76 more columns]
